# Supplementary material for: Levels of Evidence in Small Animal Dentistry and Oral Surgery Literature Over 40 Years
Source: Front Vet Sci. 2020 Jul 31;7:454. doi: 10.3389/fvets.2020.00454 (PMC7412963; doi:10.3389/fvets.2020.00454)
Supplement: Supplementary file 2 [file Table_2.XLSX]

## Sheet: Sheet1
Author	Title	Journal	Year	Volume	Issue	Study Design	Study Design3	Study Design2	Consensus study design	Subdiscipline	Authorship affiliation	Funding
Amory, J. T.; Reetz, J. A.; Sanchez, M. D.; Bradley, C. W.; Lewis, J. R.; Reiter, A. M.; Mai, W.	Computed tomographic characteristics of odontogenic neoplasms in dogs	Vet Radiol Ultrasound	2014	55	2	6	6	6	6	1	1	0
Arzi, B.; Cissell, D. D.; Verstraete, F. J.; Kass, P. H.; DuRaine, G. D.; Athanasiou, K. A.	Computed tomographic findings in dogs and cats with temporomandibular joint disorders: 58 cases (2006-2011)	J Am Vet Med Assoc	2013	242	1	6	6	6	6	1	1	1
Bar-Am, Y.; Pollard, R. E.; Kass, P. H.; Verstraete, F. J.	The diagnostic yield of conventional radiographs and computed tomography in dogs and cats with maxillofacial trauma	Vet Surg	2008	37	3	5	4	2	5	1	1	0
Beam, R. C.; Kunz, D. A.; Cook, C. R.; Carson, R. L.; Briscoe, P.; Cook, J. L.	Use of three-dimensional computed tomography for diagnosis and treatment planning for open-mouth jaw locking in a cat	J Am Vet Med Assoc	2007	230	1	7	7	7	7	1	1	0
Blazejewski, S. W., 3rd	Photographic documentation for veterinary dentistry and oral surgery	J Vet Dent	2012	29	4	8	8	8	8	1	2	0
Campbell, R. D.; Peralta, S.	Diagnostic Imaging in Veterinary Dental Practice	J Am Vet Med Assoc	2015	247	1	8	7	7	7	1	1	0
Campbell, R. D.; Peralta, S.; Fiani, N.; Scrivani, P. V.	Comparing Intraoral Radiography and Computed Tomography for Detecting Radiographic Signs of Periodontitis and Endodontic Disease in Dogs: An Agreement Study	Front Vet Sci	2016	3		5	5	6	5	1	1	0
Cauduro, A.; Paolo, F.; Asperio, R. M.; Rossini, V.; Dondi, M.; Simonetto, L. A.; Cantile, C.; Lorenzo, V.	Use of MRI for the early diagnosis of masticatory muscle myositis	J Am Anim Hosp Assoc	2013	49	5	6	5	6	6	1	2	0
Doring, S.; Arzi, B.; Barich, C. R.; Hatcher, D. C.; Kass, P. H.; Verstraete, F. J. M.	Evaluation of the diagnostic yield of dental radiography and cone-beam computed tomography for the identification of anatomic landmarks in small to medium-sized brachycephalic dogs	Am J Vet Res	2018	79	1	5	5	2	5	1	1	2
Doring, S.; Arzi, B.; Hatcher, D. C.; Kass, P. H.; Verstraete, F. J. M.	Evaluation of the diagnostic yield of dental radiography and cone-beam computed tomography for the identification of dental disorders in small to medium-sized brachycephalic dogs	Am J Vet Res	2018	79	1	5	5	2	5	1	1	2
Esmans, M. C.; Soukup, J. W.; Schwarz, T.	Optimized canine dental computed tomographic protocol in medium-sized mesaticepahlic dogs	Vet Radiol Ultrasound	2014	55	5	9	9	9	9	1	1	0
Eubanks, D. L.	Advanced imaging of the temporomandibular joint and other oral structures	J Vet Dent	2013	30	3	8	8	8	8	1	1	0
Gendler, A.; Lewis, J. R.; Reetz, J. A.; Schwarz, T.	Computed tomographic features of oral squamous cell carcinoma in cats: 18 cases (2002-2008)	J Am Vet Med Assoc	2010	236	3	6	6	6	6	1	1	0
Ghirelli, C. O.; Villamizar, L. A.; Pinto, A. C.	Comparison of standard radiography and computed tomography in 21 dogs with maxillary masses	J Vet Dent	2013	30	2	5	6	2	6	1	1	1
Gracis, M.	Radiographic study of the maxillary canine tooth of four mesaticephalic cats	J Vet Dent	1999	16	3	6	6	6	6	1	1	0
Gracis, M.; Harvey, C. E.	Radiographic study of the maxillary canine tooth in mesaticephalic dogs	J Vet Dent	1998	15	2	9	5	6	9	1	1	0
Hale, F.	Intraoral radiographic tips and tricks	Can Vet J	2018	59	2	8	8	8	8	1	2	0
Hale, F.	Why should you do whole-mouth intra-oral dental radiographs?	Can Vet J	2013	54	9	8	8	8	8	1	2	0
Harvey, C. E.; Orsini, P.; McLahan, C.; Schuster, C.	Mapping of the radiographic central point of feline dental resorptive lesions	J Vet Dent	2004	21	1	5	5	6	5	1	1	2
Heaton, M.; Wilkinson, J.; Gorrel, C.; Butterwick, R.	A rapid screening technique for feline odontoclastic resorptive lesions	J Small Anim Pract	2004	45	12	4	5	6	5	1	4	0
Jugan, M. C.; Holland, K. E.; Barrett, S.; Drost, W. T.	What Is Your Diagnosis? Tooth root abscess	J Am Vet Med Assoc	2017	251	4	8	7	7	7	1	1	0
Kavanagh, T. H.	Case report: locating a migrating canine tooth with X-ray	J Vet Dent	1988	5	1	8	7	7	7	1	2	0
Kim, C. G.; Lee, S. Y.; Kim, J. W.; Park, H. M.	Assessment of dental abnormalities by full-mouth radiography in small breed dogs	J Am Anim Hosp Assoc	2013	49	1	5	5	5	5	1	1	1
Lang, L. G.; Wilkinson, T. E.; White, T. L.; Farnsworth, R. K.; Potter, K. A.	COMPUTED TOMOGRAPHY OF TOOTH RESORPTION IN CATS	Vet Radiol Ultrasound	2016	57	5	5	5	6	5	1	1	2
Larguier, L.; Jamet, N.	False ankylosis of the temporomandibular joint in a cat. Correction by partial zygomatic arch resection	Vet Comp Orthop Traumatol	2015	28	6	7	7	7	7	1	2	0
Lerer, A.; Chalmers, H. J.; Moens, N. M.; Mackenzie, S. D.; Kry, K.	Imaging diagnosis--temporomandibular joint dysplasia in a Basset Hound	Vet Radiol Ultrasound	2014	55	5	7	7	7	7	1	1	0
Macready, D. M.; Hecht, S.; Craig, L. E.; Conklin, G. A.	Magnetic resonance imaging features of the temporomandibular joint in normal dogs	Vet Radiol Ultrasound	2010	51	4	9	5	6	6	1	1	0
Marron, L.; Rawlinson, J.; McGilvray, K.; Prytherch, B.	Comparison of Micro-Computed Tomography and Digital Intraoral Radiography to Determine the Accuracy of Digital Radiographic Measurements of Mandibular Molar Teeth in Dogs	J Vet Dent	2017	34	4	9	9	9	9	1	2	0
Martinez, L. A.; Gioso, M. A.; Lobos, C. M.; Pinto, A. C.	Localization of the mandibular canal in brachycephalic dogs using computed tomography	J Vet Dent	2009	26	3	9	5	9	9	1	1	0
Matiasovic, M.; Caine, A.; Scarpante, E.; Cherubini, G. B.	IMAGING DIAGNOSIS-MAGNETIC RESONANCE IMAGING FEATURES OF CRANIOMANDIBULAR OSTEOPATHY IN AN AIREDALE TERRIER	Vet Radiol Ultrasound	2016	57	3	7	7	7	7	1	2	0
Nemec, A.; Fulton, A.; Vapniarsky, N.; Johnson, L. R.; Arzi, B.	Diagnostic imaging in veterinary dental practice. Foreign body with secondary bacterial component	J Am Vet Med Assoc	2012	241	12	8	7	7	7	1	1	0
Niemiec, B. A.	Feline dental radiography and radiology: A primer	J Feline Med Surg	2014	16	11	8	8	8	8	1	2	0
O'Brien, R. T.; Evans, S. M.; Wortman, J. A.; Hendrick, M. J.	Radiographic findings in cats with intranasal neoplasia or chronic rhinitis: 29 cases (1982-1988)	J Am Vet Med Assoc	1996	208	3	6	6	4	6	1	1	0
Pankowski, F.; Pasko, S.; Max, A.; Szal, B.; Dzierzecka, M.; Gruszczynska, J.; Szaro, P.; Golebiowski, M.; Bartyzel, B. J.	Computed tomographic evaluation of cleft palate in one-day-old puppies	BMC Vet Res	2018	14	1	6	5	6	6	1	1	0
Peralta, S.; Verstraete, F. J.; Kass, P. H.	Radiographic evaluation of the classification of the extent of tooth resorption in dogs	Am J Vet Res	2010	71	7	5	5	6	5	1	1	0
Peralta, S.; Verstraete, F. J.; Kass, P. H.	Radiographic evaluation of the types of tooth resorption in dogs	Am J Vet Res	2010	71	7	5	5	5	5	1	1	0
Pooya, H. A.; Bellah, J. R.; Threatte, R. M.	What is your diagnosis? Displacement of the maxillary canine teeth into the nasal cavity	J Am Vet Med Assoc	2001	219	4	8	7	7	7	1	2	0
Roza, M. R.; Silva, L. A.; Barriviera, M.; Januario, A. L.; Bezerra, A. C.; Fioravanti, M. C.	Cone beam computed tomography and intraoral radiography for diagnosis of dental abnormalities in dogs and cats	J Vet Sci	2011	12	4	5	5	6	5	1	1	0
Roza, M. R.; Silva, L. A.; Januario, A. L.; Fioravanti, M. C.; Barriviera, M.	Cone beam computed tomography in the diagnosis of temporomandibular joint alterations in cats	J Feline Med Surg	2011	13	6	6	5	6	6	1	1	0
Schwarz, T.; Weller, R.; Dickie, A. M.; Konar, M.; Sullivan, M.	Imaging of the canine and feline temporomandibular joint: a review	Vet Radiol Ultrasound	2002	43	2	8	8	8	8	1	1	0
Serrano-Garcia, S.; Fulton, A. J.	Diagnostic imaging in veterinary dental practice. Odontogenic cysts	J Am Vet Med Assoc	2014	244	1	8	7	7	7	1	1	0
Skinner, O. T.; Boston, S. E.; Giglio, R. F.; Whitley, E. M.; Colee, J. C.; Porter, E. G.	Diagnostic accuracy of contrast-enhanced computed tomography for assessment of mandibular and medial retropharyngeal lymph node metastasis in dogs with oral and nasal cancer	Vet Comp Oncol	2018	16	4	4	5	6	9	1	1	2
Soukup, J. W.; Drees, R.; Koenig, L. J.; Snyder, C. J.; Hetzel, S.; Miles, C. R.; Schwarz, T.	Comparison of the Diagnostic Image Quality of the Canine Maxillary Dentoalveolar Structures Obtained by Cone Beam Computed Tomography and 64-Multidetector Row Computed Tomography	J Vet Dent	2015	32	2	9	9	9	9	1	1	1
Soukup, J. W.; Lawrence, J. A.; Pinkerton, M. E.; Schwarz, T.	Computed tomography-assisted management of a mandibular dentigerous cyst in a dog with a nasal carcinoma	J Am Vet Med Assoc	2009	235	6	7	7	7	7	1	1	0
Soukup, J. W.; Snyder, C. J.; Gengler, W. R.	Computed tomography and partial coronoidectomy for open-mouth jaw locking in two cats	J Vet Dent	2009	26	4	7	6	6	6	1	1	0
Strom, P. C.; Bucy, D. S.; Arzi, B.	Diagnostic Imaging in Veterinary Dental Practice	J Am Vet Med Assoc	2016	249	12	8	7	7	7	1	1	0
Townsend, K. L.; Milovancev, M.; Bracha, S.	Feasibility of near-infrared fluorescence imaging for sentinel lymph node evaluation of the oral cavity in healthy dogs	Am J Vet Res	2018	79	9	9	9	9	9	1	1	0
Tsugawa, A. J.; Verstraete, F. J.; Kass, P. H.; Gorrel, C.	Diagnostic value of the use of lateral and occlusal radiographic views in comparison with periodontal probing for the assessment of periodontal attachment of the canine teeth in dogs	Am J Vet Res	2003	64	3	5	5	2	5	1	1	0
Van Thielen, B.; Siguenza, F.; Hassan, B.	Cone beam computed tomography in veterinary dentistry	J Vet Dent	2012	29	1	6	8	6	6	1	2	0
Verstraete, F. J.; Kass, P. H.; Terpak, C. H.	Diagnostic value of full-mouth radiography in cats	Am J Vet Res	1998	59	6	5	5	4	5	1	1	0
Verstraete, F. J.; Kass, P. H.; Terpak, C. H.	Diagnostic value of full-mouth radiography in dogs	Am J Vet Res	1998	59	6	5	5	4	5	1	1	0
Vicari, E. D.; Stepaniuk, K.; Goldstein, G.	Diagnostic imaging in veterinary dental practice	J Am Vet Med Assoc	2014	245	8	8	7	7	7	1	1	0
Woodward, T. M.	Interpretation of dental radiographs	Top Companion Anim Med	2009	24	1	8	8	8	8	1	2	0
Woodward, T. M.	Dental radiology	Top Companion Anim Med	2009	24	1	8	8	8	8	1	2	0
Babbitt, S. G.: Krakowski Volker, M.: Luskin, I. R.	Incidence of Radiographic Cystic Lesions Associated With Unerupted Teeth in Dogs	J Vet Dent	2016	33	4	6	6	5	6	2	2	0
Baxter, C. J.	Bilateral mandibular dentigerous cysts in a dog	J Small Anim Pract	2004	45	4	7	7	7	7	2	2	0
Bellezza, E.; Angeli, G.; Leonardi, L.; Rastrelli, P.; Di Mari, W.; Palazzoli, G.	A case of a mandibular dentigerous cyst in a german shepherd dog	Vet Res Commun	2008	32 Suppl 1		7	7	7	7	2	1	0
Bittegeko, S. B.; Arnbjerg, J.; Nkya, R.; Tevik, A.	Multiple dental developmental abnormalities following canine distemper infection	J Am Anim Hosp Assoc	1995	31	1	7	7	7	7	2	1	0
Boy, S.; Crossley, D.; Steenkamp, G.	Developmental Structural Tooth Defects in Dogs - Experience From Veterinary Dental Referral Practice and Review of the Literature	Front Vet Sci	2016	3		8	8	8	8	2	3	0
Carle, D. S.; Shope, B. H.	Diagnostic imaging in veterinary dental practice	J Am Vet Med Assoc	2012	241	10	7	7	7	7	2	2	0
Carle, D.; Shope, B.	Soft tissue tooth impaction in a dog	J Vet Dent	2014	31	2	7	7	7	7	2	2	0
Collados, J.; Rice, C. A.	Diagnostic Imaging in Veterinary Dental Practice	J Am Vet Med Assoc	2017	250	11	7	7	7	7	2	2	0
Colley, P. A.; Verstraete, F. J.; Kass, P. H.; Schiffman, P.	Elemental composition of teeth with and without odontoclastic resorption lesions in cats	Am J Vet Res	2002	63	4	4	9	9	9	2	1	2
D'Astous, J.	An overview of dentigerous cysts in dogs and cats	Can Vet J	2011	52	8	8	8	8	8	2	0	0
Davidson, A. P.; Gregory, C.; Dedrick, P.	Successful management permitting delayed operative revision of cleft palate in a labrador retriever	Vet Clin North Am Small Anim Pract	2014	44	2	7	7	7	7	2	1	0
Davis, Eric M.	A Review of the Epithelial Cell Rests of Malassez on the Bicentennial of Their Description	Journal of Veterinary Dentistry	2018	35	4	8	8	8	8	2	2	0
DeForge, D. H.	Dens in dente in a six year old doberman pinscher	J Vet Dent	1992	9	3	7	7	7	7	2	2	0
DeLaurier, A.; Boyde, A.; Horton, M. A.; Price, J. S.	Analysis of the surface characteristics and mineralization status of feline teeth using scanning electron microscopy	J Anat	2006	209	5	0	5	5	5	2	1	0
Dickie, A. M.; Schwarz, T.; Sullivan, M.	Temporomandibular joint morphology in Cavalier King Charles Spaniels	Vet Radiol Ultrasound	2002	43	3	5	5	6	5	2	1	0
Dole, R. S.; Spurgeon, T. L.	Frequency of supernumerary teeth in a dolichocephalic canine breed, the greyhound	Am J Vet Res	1998	59	1	5	5	5	5	2	1	0
Domnick, E. D.	Diagnostic imaging in veterinary dental practice. Impaction of the right mandibular canine tooth	J Am Vet Med Assoc	2014	245	3	8	7	7	7	2	2	0
Domoslawska, A.; Jurczak, A.; Janowski, T.	Oral folic acid supplementation decreases palate and/or lip cleft occurrence in Pug and Chihuahua puppies and elevates folic acid blood levels in pregnant bitches	Pol J Vet Sci	2013	16	1	2	4	2	2	2	1	0
Doran, I.; Pearson, G.; Barr, F.; Hotston-Moore, A.	Extensive bilateral odontogenic cysts in the mandible of a dog	Vet Pathol	2008	45	1	7	7	7	7	2	1	0
Dubielzig, R. R.; Beck, K. A.; Wilson, J. W.; Ribble, G. A.	Dental dysplasia in two young uremic dogs	Vet Pathol	1986	23	3	6	6	6	6	2	1	0
Dubielzig, R. R.; Higgins, R. J.; Krakowka, S.	Lesions of the enamel organ of developing dog teeth following experimental inoculation of gnotobiotic puppies with canine distemper virus	Vet Pathol	1981	18	5	9	9	9	9	2	1	0
Duncan, H. L.	Diagnostic imaging in veterinary dental practice. Dens invaginatus leading to arrested maturation of the right and left mandibular first molar teeth	J Am Vet Med Assoc	2010	237	11	7	7	7	7	2	2	0
Dvir, E.; Spotswood, T. C.; Lambrechts, N. E.; Lobetti, R. G.	Congenital narrowing of the intrapharyngeal opening in a dog with concurrent oesophageal hiatal hernia	J Small Anim Pract	2003	44	8	0	7	7	7	2	0	0
Eisner, E. R.	Surgical tooth extraction in two cases of impacted, abnormally developed teeth	J Vet Dent	1989	6	1	6	6	6	6	2	2	0
Eubanks, D. L.	Oral soft tissue anatomy in the dog and cat	J Vet Dent	2007	24	2	8	8	8	8	2	1	0
Eubanks, D. L.	Overview of embryological development of the canine oral cavity	J Vet Dent	2008	25	3	8	8	8	8	2	1	0
Eubanks, D. L.	Anatomy and clinical examination of the tongue in the dog	J Vet Dent	2007	24	4	8	8	8	8	2	1	0
Featherstone, H.; Llabres Diaz, F.	Maxillary bone epithelial cyst in a dog	J Small Anim Pract	2003	44	12	7	7	7	7	2	2	0
Fiani, N.; Arzi, B.	Diagnostic imaging in veterinary dental practice	J Am Vet Med Assoc	2009	235	3	8	7	7	7	2	1	0
Gandolfi, B.; Liu, H.; Griffioen, L.; Pedersen, N. C.	Simple recessive mutation in ENAM is associated with amelogenesis imperfecta in Italian Greyhounds	Anim Genet	2013	44	5	5	5	4	5	2	1	2
Gioso, M. A.; Carvalho, V. G.	Maxillary dentigerous cyst in a cat	J Vet Dent	2003	20	1	7	7	7	7	2	1	0
Gioso, M. A.; Knobl, T.; Venturini, M. A.; Correa, H. L.	Non-apical root canal ramifications in the teeth of dogs	J Vet Dent	1997	14	3	9	9	5	9	2	1	0
Gioso, M. A.; Shofer, F.; Barros, P. S.; Harvey, C. E.	Mandible and mandibular first molar tooth measurements in dogs: relationship of radiographic height to body weight	J Vet Dent	2001	18	2	5	9	6	5	2	1	0
Gordon, C. R.; Marchant, T. W.; Lodzinska, J.; Schoenebeck, J. J.; Schwarz, T.	Morphological variation of the caudal fossa of domestic cat skulls assessed with CT and geometric morphometrics analysis	J Feline Med Surg	2018	20	8	0	5	6	5	2	1	0
Gregory, S. P.	Middle ear disease associated with congenital palatine defects in seven dogs and one cat	J Small Anim Pract	2000	41	9	6	6	6	6	2	1	0
Harvey, C. E.	Shape and size of teeth of dogs and cats-relevance to studies of plaque and calculus accumulation	J Vet Dent	2002	19	4	9	9	6	9	2	1	0
Hennet, P. R.; Harvey, C. E.	Apical root canal anatomy of canine teeth in cats	Am J Vet Res	1996	57	11	9	5	6	9	2	2	0
Hennet, P. R.; Harvey, C. E.	Craniofacial development and growth in the dog	J Vet Dent	1992	9	2	8	8	8	8	2	1	0
Hernandez, S. Z.; Negro, V. B.; Maresca, B. M.	Morphologic features of the root canal system of the maxillary fourth premolar and the mandibular first molar in dogs	J Vet Dent	2001	18	1	9	5	5	5	2	1	0
Hernandez, S. Z.; Negro, V. B.; Paulero, R. H.; Toriggia, P. G.; Saccomanno, D. M.	Scanning electron microscopy of pulp cavity dentin in dogs	J Vet Dent	2010	27	1	9	5	6	9	2	1	1
Hernández, Sabás Z.; Negro, Viviana B.; de Puch, Georgina; Toriggia, Paula G.	Scanning Electron Microscopic Evaluation of Tooth Root Apices in the Dog	Journal of Veterinary Dentistry	2014	31	3	6	5	6	6	2	1	2
Hiscox, L. A.; Dumais, Y.	Diagnostic imaging in veterinary dental practice. Persistent deciduous teeth	J Am Vet Med Assoc	2015	246	3	8	7	7	7	2	1	0
Hoffman, S.	Abnormal tooth eruption in a cat	J Vet Dent	2008	25	2	7	7	7	7	2	2	0
Honzelka, S. R.; Kressin, D. J.; Chamberlain, T. P.	Modified Conservative Treatment of an Extensive Dentigerous Cyst in a Dog	J Vet Dent	2014	31	4	7	7	7	7	2	2	0
Jacobson, T.; Rochette, J.	Congenital Feline Hypothyroidism With Partially Erupted Adult Dentition in a 10-Month-Old Male Neutered Domestic Shorthair Cat: A Case Report	J Vet Dent	2018	35	3	7	7	7	7	2	2	0
Kemp, C.; Thiele, H.; Dankof, A.; Schmidt, G.; Lauster, C.; Fernahl, G.; Lauster, R.	Cleft lip and/or palate with monogenic autosomal recessive transmission in Pyrenees shepherd dogs	Cleft Palate Craniofac J	2009	46	1	7	5	6	6	2	1	0
Kirberger, R. M.; Steenkamp, G.; Spotswood, T. C.; Boy, S. C.; Miller, D. B.; van Zyl, M.	Stenotic nasopharyngeal dysgenesis in the dachshund: seven cases (2002-2004)	J Am Anim Hosp Assoc	2006	42	4	0	6	6	6	2	1	0
Kuyama, K.; Hayashi, K.; Fufita, S. F.; Satoh, I.; Yamamoto, H.	Immunohistochemical analysis of a dentigerous cyst in a dog	J Vet Dent	2009	26	2	7	7	7	7	2	1	1
Kyllar, M.; Doskarova, B.; Paral, V.	Morphometric assessment of periodontal tissues in relation to periodontal disease in dogs	J Vet Dent	2013	30	3	9	5	6	9	2	1	0
Kyllar, M.; Witter, K.	Gingival thickness in dogs: association with age, gender, and dental arch location	J Vet Dent	2008	25	2	9	5	6	5	2	1	0
Kyllar, M.; Witter, K.; Tichy, F.	Gingival stippling in dogs: clinical and structural characteristics	Res Vet Sci	2010	88	2	5	5	6	5	2	1	0
Lantz, G. C.	Intermittent open-mouth locking of the temporomandibular joint in a cat	J Am Vet Med Assoc	1987	190	12	7	7	7	7	2	0	0
Lantz, G. C.; Cantwell, H. D.	Intermittent open-mouth lower jaw locking in five dogs	J Am Vet Med Assoc	1986	188	12	6	6	6	6	2	0	0
Lemmons, M. S.; Gengler, W. R.; Beebe, D. E.	Diagnostic imaging in veterinary dental practice. Unerupted tooth resulting in a dentigerous cyst causing resorption of bone	J Am Vet Med Assoc	2006	228	7	7	7	7	7	2	1	0
Lin, A. W.; Vapniarsky, N.; Cissell, D. D.; Verstraete, F. J. M.; Lin, C. H.; Hatcher, D. C.; Arzi, B.	The Temporomandibular Joint of the Domestic Dog (Canis lupus familiaris) in Health and Disease	J Comp Pathol	2018	161		5	9	6	6	2	1	2
MacGee, S.	Endodontic therapy of a mandibular canine tooth with irreversible pulpitis secondary to dentigerous cyst	J Vet Dent	2014	31	1	7	7	7	7	2	2	0
MacGee, S.; Pinson, D. M.; Shaiken, L.	Bilateral dentigerous cysts in a dog	J Vet Dent	2012	29	4	7	7	7	7	2	2	0
Mannerfelt, T.; Lindgren, I.	Enamel defects in standard poodle dogs in Sweden	J Vet Dent	2009	26	4	6	5	5	5	2	2	0
Martin-Flores, M.; Scrivani, P. V.; Loew, E.; Gleed, C. A.; Ludders, J. W.	Maximal and submaximal mouth opening with mouth gags in cats: implications for maxillary artery blood flow	Vet J	2014	200	1	9	0	2	9	2	1	2
Martin, A.; Gasse, H.; Staszyk, C.	Absence of lymphatic vessels in the dog dental pulp: an immunohistochemical study	J Anat	2010	217	5	9	5	9	9	2	1	0
McEntire, M. C.; Rigas, J. D.; Farnsworth, R. K.; Nelson, D. D.; Choy, K.	What is your diagnosis? Oral soft tissue and cystic lesion in a dog	Vet Clin Pathol	2015	44	2	8	7	7	7	2	2	0
Mendoza, K. A.; Marretta, S. M.; Behr, M. J.; Klippert, L. S.	Facial swelling associated with impaction of the deciduous and permanent maxillary fourth premolars in a dog with patent ductus arteriosus	J Vet Dent	2001	18	2	7	7	7	7	2	1	0
Menzies, R. A.; Reiter, A. M.; Lewis, J. R.	Developmental tooth anomaly in a cat	J Vet Dent	2012	29	2	7	7	7	7	2	1	0
Mestrinho, L. A.; Louro, J. M.; Gordo, I. S.; Niza, Mmre; Requicha, J. F.; Force, J. G.; Gawor, J. P.	Oral and dental anomalies in purebred, brachycephalic Persian and Exotic cats	J Am Vet Med Assoc	2018	253	1	5	5	5	5	2	3	2
Moura, E.; Pimpao, C. T.	A numerical classification system for cleft lip and palate in the dog	J Small Anim Pract	2017	58	11	8	8	8	8	2	1	0
Moura, E.; Wagner, J. L.; Cirio, S. M.; Pimpao, C. T.	Pierre Robin Sequence: A Familial, Clinical, and Pathoanatomical Record of an Affected Dachshund	J Am Anim Hosp Assoc	2015	51	5	7	7	7	7	2	1	0
Mulvihill, J. J.; Mulvihill, C. G.; Priester, W. A.	Cleft palate in domestic animals: epidemiologic features	Teratology	1980	21	1	5	5	4	5	2	3	0
Nel, S.; van Heerden, M.; van Heerden, W.	Immunohistochemical expression of CD56 in dog (Canis familiaris) odontogenesis	Arch Oral Biol	2015	60	10	9	5	9	9	2	1	0
Nemec, A.; Daniaux, L.; Johnson, E.; Peralta, S.; Verstraete, F. J.	Craniomaxillofacial abnormalities in dogs with congenital palatal defects: computed tomographic findings	Vet Surg	2015	44	4	6	6	6	6	2	3	0
Noden, D. M.; Evans, H. E.	Inherited homeotic midfacial malformations in Burmese cats	J Craniofac Genet Dev Biol Suppl	1986	2		8	5		6	2	1	1
Nold, J. B.; Powers, B. E.; Eden, E. L.; McChesney, A. E.	Ameloblastic odontoma in a dog	J Am Vet Med Assoc	1984	185	9	8	7	7	7	2	0	0
Okuda, A.; Inouc, E.; Asari, M.	The membranous bulge lingual to the mandibular molar tooth of a cat contains a small salivary gland	J Vet Dent	1996	13	2	6	5	9	6	2	1	0
Padgett, G. A.; Mostosky, U. V.	The mode of inheritance of craniomandibular osteopathy in West Highland White terrier dogs	Am J Med Genet	1986	25	1	4	5	0	6	2	1	1
Papadimitriou, S.; Papazoglou, L. G.; Tontis, D.; Tziafas, D.; Papaionnnou, N.; Patsikas, M. N.	Compound maxillary odontoma in a young German shepherd dog	J Small Anim Pract	2005	46	3	7	7	7	7	2	1	0
Peralta, S.; Fiani, N.; Kan-Rohrer, K. H.; Verstraete, F. J. M.	Morphological evaluation of clefts of the lip, palate, or both in dogs	Am J Vet Res	2017	78	8	5	5	6	5	2	1	0
Peterson, N. W.; Buote, N. J.	Soft palate cyst in a cat	J Feline Med Surg	2011	13	8	7	7	7	7	2	2	0
Richtsmeier, J. T.; Sack, G. H., Jr.; Grausz, H. M.; Cork, L. C.	Cleft palate with autosomal recessive transmission in Brittany spaniels	Cleft Palate Craniofac J	1994	31	5	0	5	6	6	2	1	1
Robb, L.; Marx, J.; Steenkamp, G.; van Heerden, W. F.; Pretorius, E.; Boy, S. C.	Scanning electron microscopic study of the dentinal tubules in dog canine teeth	J Vet Dent	2007	24	2	9	9	9	9	2	1	0
Roush, J. K.; Howard, P. E.; Wilson, J. W.	Normal blood supply to the canine mandible and mandibular teeth	Am J Vet Res	1989	50	6	9	5	9	9	2	1	0
Santos, M.; Carreira, L. M.	Mathematical equation for prediction of cat mandibular canal height dimension based on canine tooth width measurement	J Feline Med Surg	2016	18	6	9	9	6	9	2	1	0
Santos, M.; Carreira, L. M.	Insight of Dogs' Inner Mandible Anatomy using Mathematical Models	Anat Histol Embryol	2016	45	6	9	9	9	9	2	2	0
Schamberger, Gwenn; Marretta, Sandra Manfra; Dubielzig, Richard; Finn, Misty	Regional Odontodysplasia in a Juvenile Dog	Journal of Veterinary Dentistry	2010	27	2	7	7	7	7	2	1	0
Scherer, E.; Snyder, C. J.; Malberg, J.; Rigby, B.; Hetzel, S.; Waller, K., 3rd	A Volumetric Assessment Using Computed Tomography of Canine and First Molar Roots in Dogs of Varying Weight	J Vet Dent	2018	35	2	9	5	6	9	2	1	1
Senders, C. W.; Eisele, P.; Freeman, L. E.; Sponenberg, D. P.	Observations about the normal and abnormal embryogenesis of the canine lip and palate	J Craniofac Genet Dev Biol Suppl	1986	2		0	6	6	6	2	0	2
Shannon, S. A.	Diagnostic Imaging in Veterinary Dental Practice	J Am Vet Med Assoc	2017	251	11	8	7	7	7	2	2	0
Skrabalak, D. S.; Looney, A. L.	Supernumerary tooth associated with facial swelling in a dog	J Am Vet Med Assoc	1993	203	2	7	7	7	7	2	2	0
Smith, M. M.; Massoudi, L. M.	Potential attachment area of the first mandibular molar in dogs	Am J Vet Res	1992	53	2	9	5	6	9	2	1	0
Smith, M. M.; Massoudi, L. M.	Potential attachment area of the fourth maxillary premolar in dogs	Am J Vet Res	1991	52	4	9	9	6	9	2	1	0
Smith, M. M.; Massoudi, L. M.; Nunes, J. D.; McCain, W. C.	Furcation anatomy of the first mandibular molar in dogs	Am J Vet Res	1992	53	2	9	9	6	9	2	1	0
Smith, M. M.; Moon, M. L.; Callan, M.; Rozum, M.	Furcation entrance anatomy of the fourth maxillary premolar in dogs	Am J Vet Res	1990	51	12	9	9	6	9	2	1	0
Smithson, C. W.; Smith, M. M.; Gamble, D. A.	Multifocal odontoblastic dysplasia in a dog	J Vet Dent	2010	27	4	7	7	7	7	2	2	0
Snyder, C. J.; Soukup, J. W.; Drees, R.; Tabone, T. J.	Caudal Mandibular Bone Height and Buccal Cortical Bone Thickness Measured by Computed Tomography in Healthy Dogs	Vet Surg	2016	45	1	5	5	6	5	2	1	2
Southerden, P.; Haydock, R. M.; Barnes, D. M.	Three Dimensional Osteometric Analysis of Mandibular Symmetry and Morphological Consistency in Cats	Front Vet Sci	2018	5		5	5	6	5	2	2	0
Sowers, J. M.; Gengler, W. R.	Diagnosis and treatment of maxillary compound odontoma	J Vet Dent	2005	22	1	7	7	7	7	2	1	0
Stapleton, B. L.; Clarke, L. L.	Mandibular canine tooth impaction in a young dog--treatment and subsequent eruption: a case report	J Vet Dent	1999	16	3	7	7	7	7	2	2	0
Stein, K. E.; Manfra Marretta, S.; Siegel, A.; Vitoux, J.	Comparison of hand-instrumented, heated gutta-percha and engine-driven, cold gutta-percha endodontic techniques	J Vet Dent	2004	21	3	9	9	9	9	2	1	0
Svalastoga, E.	What is your diagnosis? Bilateral aplasia of the retroarticular processes of the temporal bone, indicative of mandibular joint dysplasia	J Am Vet Med Assoc	1981	179	9		7	7	7	2	0	0
Temizsoylu, M. D.; Avki, S.	Complete ventral ankyloglossia in three related dogs	J Am Vet Med Assoc	2003	223	10	6	6	6	6	2	1	2
Tjepkema, J.	Diagnostic Imaging in Veterinary Dental Practice	J Am Vet Med Assoc	2017	250	8	8	7	7	7	2	2	0
Tjepkema, J.; Soukup, J. W.; Bell, C.	Suspected Lateral Periodontal Cyst Presenting Concurrently with Canine Acanthomatous Ameloblastoma in a 2-Year-Old Standard Poodle	J Vet Dent	2017	34	3	7	7	7	7	2	2	0
Valentine, B. A.; Lynch, M. J.; May, J. C.	Compound odontoma in a dog	J Am Vet Med Assoc	1985	186	2	7	7	7	7	2	0	1
Verstraete, F. J.	Anomalous development of the upper third premolar in a dog and a cat	J S Afr Vet Assoc	1985	56	3	6	7	6	6	2	0	0
Verstraete, F. J.; Terpak, C. H.	Anatomical variations in the dentition of the domestic cat	J Vet Dent	1997	14	4	5	5	5	5	2	1	0
Verstraete, F. J.; Zin, B. P.; Kass, P. H.; Cox, D. P.; Jordan, R. C.	Clinical signs and histologic findings in dogs with odontogenic cysts: 41 cases (1995-2010)	J Am Vet Med Assoc	2011	239	11	6	6	6	6	2	1	0
Vieira, A. L.; Ocarino Nde, M.; Boeloni, J. N.; Serakides, R.	Congenital oligodontia of the deciduous teeth and anodontia of the permanent teeth in a cat	J Feline Med Surg	2009	11	2	7	7	7	7	2	1	2
Villamizar-Martinez, L. A.; Villegas, C. M.; Gioso, M. A.; Reiter, A. M.; Patricio, G. C.; Pinto, A. C.	Morphologic and Morphometric Description of the Temporomandibular Joint in the Domestic Dog Using Computed Tomography	J Vet Dent	2016	33	2	5	5	6	5	2	1	1
Voelter-Ratson, K.; Hagen, R.; Grundmann, S.; Spiess, B. M.	Dacryocystitis following a nasolacrimal duct obstruction caused by an ectopic intranasal tooth in a dog	Vet Ophthalmol	2015	18	5	7	7	7	7	2	1	0
Walker, K. S.; Lewis, J. R.; Durham, A. C.; Reiter, A. M.	Diagnostic imaging in veterinary dental practice. Odontoma and impacted premolar	J Am Vet Med Assoc	2009	235	11	7	7	7	7	2	1	0
Warzee, C. C.; Bellah, J. R.; Richards, D.	Congenital unilateral cleft of the soft palate in six dogs	J Small Anim Pract	2001	42	7	6	6	6	6	2	1	0
Watanabe, K.; Kadosawa, T.; Ishiguro, T.; Takagi, S.; Ochiai, K.; Kimura, T.; Okumura, M.; Fujinaga, T.	Odontogenic cysts in three dogs: one odontogenic keratocyst and two dentigerous cysts	J Vet Med Sci	2004	66	9	6	6	6	6	2	1	0
Watanabe, K.; Kikuchi, M.; Barroga, E. F.; Okumura, M.; Kadosawa, T.; Fujinaga, T.	The formation of apical delta of the permanent teeth in dogs	J Vet Med Sci	2001	63	7	9	9	9	9	2	1	0
West-Hyde, L.	Applied clinical anatomy: blood supply to the maxilla	J Vet Dent	1990	7	2	8	8	8	8	2	0	0
White, R. N.; Hawkins, H. L.; Alemi, V. P.; Warner, C.	Soft palate hypoplasia and concurrent middle ear pathology in six dogs	J Small Anim Pract	2009	50	7	6	6	6	6	2	2	0
Wiggs, R. B.; Lobprise, H. B.; de Lahunta, A.	Microglossia in three littermate puppies	J Vet Dent	1994	11	4	6	6	6	6	2	1	0
Wilson, G.	Timing of apical closure of the maxillary canine and mandibular first molar teeth of cats	J Vet Dent	1999	16	1	6	5	6	6	2	1	0
Woody, A.	Transposition of Mandibular Molars in a Dog	J Vet Dent	2018	35	1	7	7	7	7	2	2	0
Zimmerman, C.; Soukup, J. W.	Evaluation of the Natural Crown Convergence Angle of Dog Carnassial Teeth	J Vet Dent	2015	32	4	9	5	6	9	2	1	0
Albuquerque, C.; Morinha, F.; Requicha, J.; Dias, I.; Guedes-Pinto, H.; Viegas, C.; Bastos, E.	A case-control study between interleukin-10 gene variants and periodontal disease in dogs	Gene	2014	539	1	4	4	4	4	3	1	1
Allaker, R. P.; de Rosayro, R.; Young, K. A.; Hardie, J. M.	Prevalence of Porphyromonas and Prevotella species in the dental plaque of dogs	Vet Rec	1997	140	6	5	5	5	5	3	0	0
Allaker, R. P.; Langlois, T.; Hardie, J. M.	Prevalence of Eikenella corrodens and Actinobacillus actinomycetemcomitans in the dental plaque of dogs	Vet Rec	1994	134	20	5	5	5	5	3	0	0
Allaker, R. P.; Young, K. A.; Langlois, T.; de Rosayro, R.; Hardie, J. M.	Dental plaque flora of the dog with reference to fastidious and anaerobic bacteria associated with bites	J Vet Dent	1997	14	4	5	5	5	5	3	0	0
Allan, R. M.; Adams, V. J.; Johnston, N. W.	Prospective randomised blinded clinical trial assessing effectiveness of three dental plaque control methods in dogs	J Small Anim Pract	2018			2	2	2	2	3	3	1
Alterman, J. B.; Huff, J. F., 3rd	Guided Tissue Regeneration in Four Teeth Using a Liquid Polymer Membrane	J Vet Dent	2016	33	3	6	6	6	6	3	2	0
Anderson, G. B.; Caffesse, R. G.; Nasjleti, C. E.; Smith, B. A.	Correlation of periodontal probe penetration and degree of inflammation	Am J Dent	1991	4	4	9	0	9	9	3	1	0
Angel, M.	Periodontal Therapy in Dogs Using Bone Augmentation Products Marketed for Veterinary Use	J Am Anim Hosp Assoc	2017	53	3	6	7	6	6	3	2	0
Beckman, B. W.	Treatment of an infrabony pocket in an American Eskimo dog	J Vet Dent	2004	21	3	7	7	7	7	3	2	0
Beebe, D. E.; Gengler, W. R.	Osseous surgery to augment treatment of chronic periodontitis of canine teeth in a cat	J Vet Dent	2007	24	1	7	7	7	7	3	1	0
Bellows, J.; Carithers, D. S.; Gross, S. J.	Efficacy of a barrier gel for reducing the development of plaque, calculus, and gingivitis in cats	J Vet Dent	2012	29	2	2	2	2	2	3	2	0
Bonello, D.; Squarzoni, P.	Effect of a mucoadhesive gel and dental scaling on gingivitis in dogs	J Vet Dent	2008	25	1	2	2	2	2	3	2	2
Booij-Vrieling, H. E.; van der Reijden, W. A.; Houwers, D. J.; de Wit, W. E.; Bosch-Tijhof, C. J.; Penning, L. C.; van Winkelhoff, A. J.; Hazewinkel, H. A.	Comparison of periodontal pathogens between cats and their owners	Vet Microbiol	2010	144	2019-01-02	5	5	5	5	3	1	0
Brine, E. J.; Marretta, S. M.; Pijanowski, G. J.; Siegel, A. M.	Comparison of the effects of four different power scalers on enamel tooth surface in the dog	J Vet Dent	2000	17	1	9	9	9	9	3	1	2
Brown, W. Y.; McGenity, P.	Effective periodontal disease control using dental hygiene chews	J Vet Dent	2005	22	1	9	9	9	9	3	1	0
Buckley, C.; Colyer, A.; Skrzywanek, M.; Jodkowska, K.; Kurski, G.; Gawor, J.; Ceregrzyn, M.	The impact of home-prepared diets and home oral hygiene on oral health in cats and dogs	Br J Nutr	2011	106 Suppl 1		5	5	5	5	3	4	0
Carreira, L. M.; Dias, D.; Azevedo, P.	Relationship Between Gender, Age, and Weight and the Serum Ionized Calcium Variations in Dog Periodontal Disease Evolution	Top Companion Anim Med	2015	30	2	5	5	6	5	3	3	0
Carvalho, C. M.; Rahal, S. C.; Dos Reis Mesquita, L.; Castilho, M. S.; Kano, W. T.; Mamprim, M. J.	Mandibulectomy for treatment of fractures associated with severe periodontal disease	Can Vet J	2015	56	3	6	6	6	6	3	1	0
Castejon-Gonzalez, A.; Villamizar-Martinez, L.; Reiter, A. M.	Diagnostic Imaging in Veterinary Dental Practice	J Am Vet Med Assoc	2017	250	10	8	7	7	7	3	1	0
Cave, N. J.; Bridges, J. P.; Thomas, D. G.	Systemic effects of periodontal disease in cats	Vet Q	2012	32	2019-03-04	8	9	9	9	3	1	0
Clarke, D. E.	Drinking water additive decreases plaque and calculus accumulation in cats	J Vet Dent	2006	23	2	2	2	2	2	3	2	0
Clarke, D. E.	Clinical and microbiological effects of oral zinc ascorbate gel in cats	J Vet Dent	2001	18	4	2	2	2	2	3	1	0
Clarke, D. E.	The crystalline components of dental calculus in the domestic cat	J Vet Dent	1999	16	4	5	5	9	5	3	1	2
Clarke, D. E.; Cameron, A.	Relationship between diet, dental calculus and periodontal disease in domestic and feral cats in Australia	Aust Vet J	1998	76	10	5	5	5	5	3	2	2
Clarke, D. E.; Kelman, M.; Perkins, N.	Effectiveness of a vegetable dental chew on periodontal disease parameters in toy breed dogs	J Vet Dent	2011	28	4	2	2	2	2	3	2	2
Clarke, D. E.; Servet, E.; Hendriks, W.; Thomas, D. G.; Weidgraaf, K.; Biourge, V. C.	Effect of Kibble Size, Shape, and Additives on Plaque in Cats	Journal of Veterinary Dentistry	2010	27	2	2	2	2	2	3	1	0
Constantaras, M. E.; Charlier, C. J.	Diagnostic imaging in veterinary dental practice. Dental disease in a cat	J Am Vet Med Assoc	2013	243	12	8	7	7	7	3	2	0
Craven, M.; Recordati, C.; Gualdi, V.; Pengo, G.; Luini, M.; Scanziani, E.; Simpson, K. W.	Evaluation of the Helicobacteraceae in the oral cavity of dogs	Am J Vet Res	2011	72	11	0	5	5	5	3	1	0
Culham, N.; Rawlings, J. M.	Oral malodor and its relevance to periodontal disease in the dog	J Vet Dent	1998	15	4	8	8	8	8	3	4	0
Cunha, E.; Trovao, T.; Pinheiro, A.; Nunes, T.; Santos, R.; Moreira da Silva, J.; Sao Braz, B.; Tavares, L.; Veiga, A. S.; Oliveira, M.	Potential of two delivery systems for nisin topical application to dental plaque biofilms in dogs	BMC Vet Res	2018	14	1	9	5	9	9	3	0	2
Davis, E. M.	Oral Manifestations of Chronic Kidney Disease and Renal Secondary Hyperparathyroidism: A Comparative Review	J Vet Dent	2015	32	2	8	8	8	8	3	2	0
Davis, I. J.; Bull, C.; Horsfall, A.; Morley, I.; Harris, S.	The Unculturables: targeted isolation of bacterial species associated with canine periodontal health or disease from dental plaque	BMC Microbiol	2014	14		5	5	9	5	3	4	2
Davis, I. J.; Wallis, C.; Deusch, O.; Colyer, A.; Milella, L.; Loman, N.; Harris, S.	A cross-sectional survey of bacterial species in plaque from client owned dogs with healthy gingiva, gingivitis or mild periodontitis	PLoS One	2013	8	12	5	5	5	5	3	4	2
DeBowes, L. J.; Mosier, D.; Logan, E.; Harvey, C. E.; Lowry, S.; Richardson, D. C.	Association of periodontal disease and histologic lesions in multiple organs from 45 dogs	J Vet Dent	1996	13	2	5	5	5	5	3	1	2
DeForge, D. H.	Evaluation of Bioglass/PerioGlas (Consil) synthetic bone graft particulate in the dog and cat	J Vet Dent	1997	14	4	7	4	6	6	3	2	0
Dennis, M.; Wilson, T.; Woodward, T.	Retention of antimicrobial activity after reconstitution of doxycycline gel	J Vet Dent	2012	29	2	9	9	9	9	3	1	0
Dewhirst, F. E.; Klein, E. A.; Thompson, E. C.; Blanton, J. M.; Chen, T.; Milella, L.; Buckley, C. M.; Davis, I. J.; Bennett, M. L.; Marshall-Jones, Z. V.	The canine oral microbiome	PLoS One	2012	7	4	9	5	6	5	3	3	2
Di Cerbo, A.; Pezzuto, F.; Canello, S.; Guidetti, G.; Palmieri, B.	Therapeutic Effectiveness of a Dietary Supplement for Management of Halitosis in Dogs	J Vis Exp	2015		101	2	9	2	2	3	1	0
Dilegge, S. K.; Edgcomb, V. P.; Leadbetter, E. R.	Presence of the oral bacterium Capnocytophaga canimorsus in the tooth plaque of canines	Vet Microbiol	2011	149	2019-03-04	5	5	5	5	3	1	2
Dolowy, W. C.; Brandes, M. L.; Gouterman, M.; Parker, J. D.; Lind, J.	Fluorescence of dental calculus from cats, dogs, and humans and of bacteria cultured from dental calculus	J Vet Dent	1995	12	3	9	9	9	9	3	0	1, 2
DuPont, G.	Tooth splinting for severely mobile mandibular incisor teeth in a dog	J Vet Dent	1995	12	3	7	7	7	7	3	2	0
DuPont, G. A.; DeBowes, L. J.	Comparison of periodontitis and root replacement in cat teeth with resorptive lesions	J Vet Dent	2002	19	2	4	4	4	4	3	2	0
Eisner, E. R.	A case of reactive bone secondary to periodontal disease in a 14-year-old cat	J Vet Dent	1990	7	1	7	7	7	7	3	2	0
Eubanks, D. L.	Periodontal disease assessment	J Vet Dent	2010	27	1	8	8	8	8	3	1	0
Fichtel, T.; Crha, M.; Langerova, E.; Biberauer, G.; Vla in, M.	Observations on the effects of scaling and polishing methods on enamel	J Vet Dent	2008	25	4	9	9	9	9	3	1	0
Gawor, J. P.; Reiter, A. M.; Jodkowska, K.; Kurski, G.; Wojtacki, M. P.; Kurek, A.	Influence of diet on oral health in cats and dogs	J Nutr	2006	136	7 Suppl	5	5	5	5	3	3	2
Gawor, J.; Jank, M.; Jodkowska, K.; Klim, E.; Svensson, U. K.	Effects of Edible Treats Containing Ascophyllum nodosum on the Oral Health of Dogs: A Double-Blind, Randomized, Placebo-Controlled Single-Center Study	Front Vet Sci	2018	5		2	2	2	2	3	2	2
Gengler, W. R.; Kunkle, B. N.; Romano, D.; Larsen, D.	Evaluation of a barrier dental sealant in dogs	J Vet Dent	2005	22	3	2	2	2	2	3	2	0
Gingerich, W.; Stepaniuk, K.	Guided tissue regeneration for infrabony pocket treatment in dogs	J Vet Dent	2011	28	4	8	8	8	8	3	1	0
Girao, V. C.; Nunes-Pinheiro, D. C.; Morais, S. M.; Sequeira, J. L.; Gioso, M. A.	A clinical trial of the effect of a mouth-rinse prepared with Lippia sidoides Cham essential oil in dogs with mild gingival disease	Prev Vet Med	2003	59	2019-01-02	2	4	2	2	3	1	2
Girard, N.; Servet, E.; Biourge, V.; Hennet, P.	Periodontal health status in a colony of 109 cats	J Vet Dent	2009	26	3	9	5	5	5	3	2	0
Glickman, L. T.; Glickman, N. W.; Moore, G. E.; Goldstein, G. S.; Lewis, H. B.	Evaluation of the risk of endocarditis and other cardiovascular events on the basis of the severity of periodontal disease in dogs	J Am Vet Med Assoc	2009	234	4	5	3	3	3	3	3	2
Glickman, L. T.; Glickman, N. W.; Moore, G. E.; Lund, E. M.; Lantz, G. C.; Pressler, B. M.	Association between chronic azotemic kidney disease and the severity of periodontal disease in dogs	Prev Vet Med	2011	99	2019-02-04	5	5	3	5	3	3	2
Golynska, M.; Polkowska, I.; Bartoszcze-Tomaszewska, M.; Sobczynska-Rak, A.; Matuszewski, L.	Molecular-level evaluation of selected periodontal pathogens from subgingival regions in canines and humans with periodontal disease	J Vet Sci	2017	18	1	5	5	9	5	3	1	0
Gorrel, C.; Bierer, T. L.	Long-term effects of a dental hygiene chew on the periodontal health of dogs	J Vet Dent	1999	16	3	2	2	2	2	3	2	0
Gorrel, C.; Inskeep, G.; Inskeep, T.	Benefits of a 'dental hygiene chew' on the periodontal health of cats	J Vet Dent	1998	15	3	2	4	2	2	3	2	0
Gorrel, C.; Rawlings, J. M.	The role of tooth-brushing and diet in the maintenance of periodontal health in dogs	J Vet Dent	1996	13	4	9		9	9	3	4	0
Gorrel, C.; Warrick, J.; Bierer, T. L.	Effect of a new dental hygiene chew on periodontal health in dogs	J Vet Dent	1999	16	2	9	9	9	9	3	1	0
Gracis, M.	Periodontal disease in two dogs	J Vet Dent	2000	17	1	6	6	6	6	3	1	0
Greenfield, B. A.	Open root planing for a periodontal pocket of a maxillary canine tooth	J Vet Dent	2010	27	1	8	8	7	8	3	2	0
Gruet, P.; Gaillard, C.; Boisrame, B.; Duffaut, D.; Grimoud, A. M.; Camy, G.	Use of an oral antiseptic bioadhesive tablet in dogs	J Vet Dent	1995	12	3	9	5	9	9	3	4	0
Hale, F.	The VOHC seal - why is it important?	Can Vet J	2011	52	4	8	8	8	8	3	2	0
Hale, F. A.	The owner-animal-environment triad in the treatment of canine periodontal disease	J Vet Dent	2003	20	2	8	8	8	8	3	2	0
Hamp, S. E.; Hamp, M.; Olsson, S. E.; Lindberg, R.; Schauman, P.	Radiography of spontaneous periodontitis in dogs	J Periodontal Res	1997	32	7	0	5	5	5	3	1	0
Hardham, J.; Sfintescu, C.; Evans, R. T.	Evaluation of cross-protection by immunization with an experimental trivalent companion animal periodontitis vaccine in the mouse periodontitis model	J Vet Dent	2008	25	1	9	9	0	9	3
Harris, S.; Croft, J.; O'Flynn, C.; Deusch, O.; Colyer, A.; Allsopp, J.; Milella, L.; Davis, I. J.	A Pyrosequencing Investigation of Differences in the Feline Subgingival Microbiota in Health, Gingivitis and Mild Periodontitis	PLoS One	2015	10	11	9	5	4	5	3	4	2
Harvey, C. E.; Laster, L.; Shofer, F. S.	Validation of use of subsets of teeth when applying the total mouth periodontal score (TMPS) system in dogs	J Vet Dent	2012	29	4	9	5	6	9	3		0
Harvey, C. E.; Laster, L.; Shofer, F.; Miller, B.	Scoring the full extent of periodontal disease in the dog: development of a total mouth periodontal score (TMPS) system	J Vet Dent	2008	25	3	9	9	8	9	3	1	0
Harvey, C. E.; Shofer, F. S.; Laster, L.	Correlation of diet, other chewing activities and periodontal disease in North American client-owned dogs	J Vet Dent	1996	13	3	5	5	6	5	3	1	0
Harvey, C. E.; Shofer, F. S.; Laster, L.	Association of age and body weight with periodontal disease in North American dogs	J Vet Dent	1994	11	3	5	5	6	5	3	1	2
Harvey, C. E.; Thornsberry, C.; Miller, B. R.	Subgingival bacteria--comparison of culture results in dogs and cats with gingivitis	J Vet Dent	1995	12	4	7	5	6	5	3	1	2
Harvey, C.; Serfilippi, L.; Barnvos, D.	Effect of Frequency of Brushing Teeth on Plaque and Calculus Accumulation, and Gingivitis in Dogs	J Vet Dent	2015	32	1	9	9	9	9	3	1	2
Hayashi, K.; Takada, K.; Hirasawa, M.	Clinical and microbiological effects of controlled-release local delivery of minocycline on periodontitis in dogs	Am J Vet Res	1998	59	4	9	9	9	9	3	1	0
Hennet, P.	Effectiveness of a dental gel to reduce plaque in beagle dogs	J Vet Dent	2002	19	1	9	9	9	9	3	2	2
Hennet, P.	Effectiveness of an enzymatic rawhide dental chew to reduce plaque in beagle dogs	J Vet Dent	2001	18	2	9	9	9	9	3	2	0
Hennet, P.	Review of studies assessing plaque accumulation and gingival inflammation in dogs	J Vet Dent	1999	16	1	8	8	8	8	3	2	0
Hennet, P. R.; Delille, B.; Davot, J. L.	Oral malodor measurements on a tooth surface of dogs with gingivitis	Am J Vet Res	1998	59	3	3	4	2	5	3	2	2
Hennet, P. R.; Harvey, C. E.	Natural development of periodontal disease in the dog: a review of clinical, anatomical and histological features	J Vet Dent	1992	9	3	8	8	8	8	3	1	0
Hennet, P.; Delille, B.; Davot, J. L.	Oral malodor in dogs: measurement using a sulfide monitor	J Vet Dent	1995	12	3	5	4	9	5	3	2	2
Hennet, P.; Servet, E.; Salesse, H.; Soulard, Y.	Evaluation of the Logan & Boyce plaque index for the study of dental plaque accumulation in dogs	Res Vet Sci	2006	80	2	9	5	9	9	3	2	0
Hennet, P.; Servet, E.; Soulard, Y.; Biourge, V.	Effect of pellet food size and polyphosphates in preventing calculus accumulation in dogs	J Vet Dent	2007	24	4	9	9	9	9	3	2	0
Hennet, P.; Servet, E.; Venet, C.	Effectiveness of an oral hygiene chew to reduce dental deposits in small breed dogs	J Vet Dent	2006	23	1	9		9	9	3	2	0
Hirai, N.; Shirai, M.; Kato, Y.; Murakami, M.; Nomura, R.; Yamasaki, Y.; Takahashi, S.; Kondo, C.; Matsumoto-Nakano, M.; Nakano, K.; Asai, F.	Correlation of age with distribution of periodontitis-related bacteria in Japanese dogs	J Vet Med Sci	2013	75	7	5	5	4	5	3	1	2
Hirasawa, M.; Hayashi, K.; Takada, K.	Measurement of peptidase activity and evaluation of effectiveness of administration of minocycline for treatment of dogs with periodontitis	Am J Vet Res	2000	61	11	9	9	9	9	3	1	0
Hoffman, S.	Diagnostic imaging in veterinary dental practice. Focal advanced periodontal disease	J Am Vet Med Assoc	2006	228	11	8	7	7	7	3	2	0
Hoffmann, T.; Gaengler, P.	Clinical and pathomorphological investigation of spontaneously occurring periodontal disease in dogs	J Small Anim Pract	1996	37	10	6	5	5	5	3	1	0
Hoffmann, T.; Gaengler, P.	Epidemiology of periodontal disease in poodles	J Small Anim Pract	1996	37	7	5	5	5	5	3	1	0
Hoyer, N. K.; Bannon, K. M.	Diagnostic imaging in veterinary dental practice. Class II periodontic-endodontic lesion	J Am Vet Med Assoc	2014	244	12	8	7	7	7	3	2	0
Ingham, K. E.; Gorrel, C.	Effect of long-term intermittent periodontal care on canine periodontal disease	J Small Anim Pract	2001	42	2	9	4	3	4	3	4	0
Ingham, K. E.; Gorrel, C.; Bierer, T. L.	Effect of a dental chew on dental substrates and gingivitis in cats	J Vet Dent	2002	19	4		2	9	2	3	4	0
Ingham, K. E.; Gorrel, C.; Blackburn, J. M.; Farnsworth, W.	The effect of toothbrushing on periodontal disease in cats	J Nutr	2002	132	6 Suppl 2	9	9	3	9	3	4	0
Isogai, E.; Isogai, H.; Miura, H.; Takano, K.; Aoi, Y.; Hayashi, M.; Namioka, S.	Oral flora of mongrel and beagle dogs with periodontal disease	Nihon Juigaku Zasshi	1989	51	1		9	6	6	3	0	0
Jensen, L.; Logan, E.; Finney, O.; Lowry, S.; Smith, M.; Hefferren, J.; Simone, A.; Richardson, D.	Reduction in accumulation of plaque, stain, and calculus in dogs by dietary means	J Vet Dent	1995	12	4	2	2	2	2	3	4	0
Jeusette, I. C.; Roman, A. M.; Torre, C.; Crusafont, J.; Sanchez, N.; Sanchez, M. C.; Perez-Salcedo, L.; Herrera, D.	24-hour evaluation of dental plaque bacteria and halitosis after consumption of a single placebo or dental treat by dogs	Am J Vet Res	2016	77	6	9	4	2	2	3	4	2
Johnston, T. P.; Mondal, P.; Pal, D.; MacGee, S.; Stromberg, A. J.; Alur, H.	Canine periodontal disease control using a clindamycin hydrochloride gel	J Vet Dent	2011	28	4	3	2	2	2	3	1	0
Karjalainen, J.; Kanervo, A.; Vaisanen, M. L.; Forsblom, B.; Sarkiala, E.; Jousimies-Somer, H.	Porphyromonas-like gram-negative rods in naturally occurring periodontitis in dogs	FEMS Immunol Med Microbiol	1993	6	2019-02-03	6	5	6	6	3	1	0
Kato, Y.; Shirai, M.; Murakami, M.; Mizusawa, T.; Hagimoto, A.; Wada, K.; Nomura, R.; Nakano, K.; Ooshima, T.; Asai, F.	Molecular detection of human periodontal pathogens in oral swab specimens from dogs in Japan	J Vet Dent	2011	28	2	5	5	5	5	3	1	1, 2
Kim, S. E.; Hwang, S. Y.; Jeong, M.; Lee, Y.; Lee, E. R.; Park, Y. W.; Ahn, J. S.; Kim, S.; Seo, K.	Clinical and microbiological effects of a subantimicrobial dose of oral doxycycline on periodontitis in dogs	Vet J	2016	208		9	9	9	9	3	1	0
Klima, L. J.; Goldstein, G. S.	Modified distal wedge excision for access and treatment of an infrabony pocket in a dog	J Vet Dent	2010	27	1	7	7	7	7	3	2	0
Kortegaard, H. E.; Eriksen, T.; Baelum, V.	Screening for periodontal disease in research dogs - a methodology study	Acta Vet Scand	2014	56		9	9	9	9	3	1	0
Kortegaard, H. E.; Eriksen, T.; Baelum, V.	Periodontal disease in research beagle dogs--an epidemiological study	J Small Anim Pract	2008	49	12	5	5	5	5	3	1	0
Kouki, M. I.; Papadimitriou, S. A.; Kazakos, G. M.; Savas, I.; Bitchava, D.	Periodontal disease as a potential factor for systemic inflammatory response in the dog	J Vet Dent	2013	30	1	5	5	6	5	3	1	0
Lage, A.; Lausen, N.; Tracy, R.; Allred, E.	Effect of chewing rawhide and cereal biscuit on removal of dental calculus in dogs	J Am Vet Med Assoc	1990	197	2	2		2	2	3	1	0
Logan, E. I.; Boyce, E. N.	Oral health assessment in dogs: parameters and methods	J Vet Dent	1994	11	2	8	8	8	8	3	4	0
Logan, E. I.; Finney, O.; Hefferren, J. J.	Effects of a dental food on plaque accumulation and gingival health in dogs	J Vet Dent	2002	19	1	9	9	2	9	3	4	0
Lommer, M. J.; Verstraete, F. J.	Radiographic patterns of periodontitis in cats: 147 cases (1998-1999)	J Am Vet Med Assoc	2001	218	2	5	5	5	5	3	1	0
Lonsdale, T.	Periodontal disease and leucopenia	J Small Anim Pract	1995	36	12	6	6	6	6	3	2	0
Lopes Kubitza, F. M.; Anthony, J. M. G.	Topical oral 1-tetradecanol complex in the treatment of periodontal diseases in cats	J Feline Med Surg	2019			9		2	2	3	1	2
Lourenco, A. L.; Booij-Vrieling, H. E.; Vossebeld, C. B.; Neves, A.; Viegas, C.; Corbee, R. J.	The effect of dietary corn oil and fish oil supplementation in dogs with naturally occurring gingivitis	J Anim Physiol Anim Nutr (Berl)	2018	102	5	2	2	2	2	3	1	2
Luskin, I. R.	Dental-related facial swelling in a cat	J Vet Dent	2001	18	3	7	7	7	7	3	2	0
Marretta, S. M.; Schloss, A. J.; Klippert, L. S.	Classification and prognostic factors of endodontic-periodontic lesions in the dog	J Vet Dent	1992	9	2	8	8	8	8	3	1	0
Marshall-Jones, Z. V.; Wallis, C. V.; Allsopp, J. M.; Colyer, A.; Davis, I. J.; Holcombe, L. J.	Assessment of dental plaque coverage by Quantitative Light-induced Fluorescence (QLF) in domestic short-haired cats	Res Vet Sci	2017	111		9	4	2	9	3	3	2
Marshall, M. D.; Wallis, C. V.; Milella, L.; Colyer, A.; Tweedie, A. D.; Harris, S.	A longitudinal assessment of periodontal disease in 52 Miniature Schnauzers	BMC Vet Res	2014	10		3	9	3	3	3	3	0
Martel, D. P.; Fox, P. R.; Lamb, K. E.; Carmichael, D. T.	Comparison of closed root planing with versus without concurrent doxycycline hyclate or clindamycin hydrochloride gel application for the treatment of periodontal disease in dogs	J Am Vet Med Assoc	2019	254	3	2	2	2	2	3	2	2
Marx, F. R.; Machado, G. S.; Pezzali, J. G.; Marcolla, C. S.; Kessler, A. M.; Ahlstrom, O.; Trevizan, L.	Raw beef bones as chewing items to reduce dental calculus in Beagle dogs	Aust Vet J	2016	94	2019-01-02	9	9	6	9	3	1	1
McFadden, T.; Marretta, S. M.	Consequences of untreated periodontal disease in dogs and cats	J Vet Dent	2013	30	4	8	8	8	8	3	2	0
Miguel Carreira, L.; Daniela, D.; Pedro, A.	Serum Ionized Calcium Quantification for Staging Canine Periodontal Disease: A Preliminary Study	Top Companion Anim Med	2015	30	2	5	4	5	5	3	1	0
Miller, B. R.; Harvey, C. E.	Compliance with oral hygiene recommendations following periodontal treatment in client-owned dogs	J Vet Dent	1994	11	1	5	5	5	5	3	1	0
Miller, B. R.; Harvey, C. E.; Shofer, F.	Effectiveness of SofScale Calculus Scaling Gel as an aid during dental scaling of teeth of dogs	J Vet Dent	1994	11	1	9	9	9	9	3	1	0
Morgan, J. P.; Miyabayashi, T.; Anderson, J.; Klinge, B.	Periodontal bone loss in the aging beagle dog. A radiographic study	J Clin Periodontol	1990	17	9	0	5	5	5	3	1	1
Negro, V. B.; Hernandez, S. Z.; Maresca, B. M.; Lorenzo, C. E.	Furcation canals of the maxillary fourth premolar and the mandibular first molar teeth in cats	J Vet Dent	2004	21	1	9	5	5	5	3	1	0
Nemec, A.; Pavlica, Z.; Stiblar-Martincic, D.; Petelin, M.; Erzen, D.; Crossley, D.	Histological evaluation of the pulp in teeth from dogs with naturally occurring periodontal disease	J Vet Dent	2007	24	4	3	5	6	6	3	1	0
Nemec, A.; Verstraete, F. J.; Jerin, A.; Sentjurc, M.; Kass, P. H.; Petelin, M.; Pavlica, Z.	Periodontal disease, periodontal treatment and systemic nitric oxide in dogs	Res Vet Sci	2013	94	3	3	5	3	3	3	1	1, 2
Nielsen, D.; Walser, C.; Kodan, G.; Chaney, R. D.; Yonkers, T.; VerSteeg, J. D.; Elfring, G.; Slots, J.	Effects of treatment with clindamycin hydrochloride on progression of canine periodontal disease after ultrasonic scaling	Vet Ther	2000	1	3	3		2	2	3	2	2
Niemiec, B. A.	Professional teeth cleaning	J Vet Dent	2003	20	3	8	8	8	8	3	2	0
Nordhoff, M.; Ruhe, B.; Kellermeier, C.; Moter, A.; Schmitz, R.; Brunnberg, L.; Wieler, L. H.	Association of Treponema spp. with canine periodontitis	Vet Microbiol	2008	127	2019-03-04	5	5	5	5	3	1	0
Norris, J. M.; Love, D. N.	In vitro antimicrobial susceptibilities of three Porphyromonas spp and in vivo responses in the oral cavity of cats to selected antimicrobial agents	Aust Vet J	2000	78	8	9	5	9	9	3	1	1
Norris, J. M.; Love, D. N.	Associations amongst three feline Porphyromonas species from the gingival margin of cats during periodontal health and disease	Vet Microbiol	1999	65	3	5	5	6	5	3	1	1
Nowroozilarki, N.; Jamshidi, S.; Zahraei Salehi, T.; Kolahian, S.	Identification of Helicobacter and Wolinella spp. in Oral Cavity of Toy Breed Dogs With Periodontal Disease	Top Companion Anim Med	2017	32	3	5	5	4	5	3	1	0
Oba, Patrícia Massae; Devito, Fernanda Corrêa; Santos, João Paulo Fernandes; Stipp, Rafael Nóbrega; Gomes, Márcia de Oliveira Sampaio; Carciofi, Aulus Cavalieri; Brunetto, Marcio Antonio	Effects of Passive Immunization by Anti-Gingipain IgY on the Oral Health of Cats Fed Kibble Diets	Journal of Veterinary Dentistry	2018	35	4	9	9	9	9	3	1	1
Page, R. C.; Schroeder, H. E.	Spontaneous chronic periodontitis in adult dogs. A clinical and histopathological survey	J Periodontol	1981	52	2	0	6	6	6	3	1	1
Patel, N.; Colyer, A.; Harris, S.; Holcombe, L.; Andrew, P.	The Prevalence of Canine Oral Protozoa and Their Association with Periodontal Disease	J Eukaryot Microbiol	2017	64	3	5	5	5	5	3	4	2
Pavlica, Z.; Petelin, M.; Juntes, P.; Erzen, D.; Crossley, D. A.; Skaleric, U.	Periodontal disease burden and pathological changes in organs of dogs	J Vet Dent	2008	25	2	5	5	4	5	3	1	0
Pavlica, Z.; Petelin, M.; Nemec, A.; Erzen, D.; Skaleric, U.	Measurement of total antioxidant capacity in gingival crevicular fluid and serum in dogs with periodontal disease	Am J Vet Res	2004	65	11	5	4	5	5	3	1	2
Perez-Salcedo, L.; Herrera, D.; Esteban-Saltiveri, D.; Leon, R.; Jeusette, I.; Torre, C.; O'Connor, A.; Gonzalez, I.; Gonzalez, I.	Isolation and identification of Porphyromonas spp. and other putative pathogens from cats with periodontal disease	J Vet Dent	2013	30	4	5	5	5	5	3	1	2
Perez-Salcedo, L.; Herrera, D.; Esteban-Saltiveri, D.; Leon, R.; Jeusette, I.; Torre, C.; O'Connor, A.; Gonzalez, I.; Sanz, M.	Comparison of two sampling methods for microbiological evaluation of periodontal disease in cats	Vet Microbiol	2011	149	2019-03-04	5	4	9	9	3	1	2
Perry, R.: Tutt, C.	Periodontal disease in cats: back to basics--with an eye on the future	J Feline Med Surg	2015	17	1	8	8	8	8	3	2	0
Peters, J. L.; DeMars, P. L.; Collins, L. M.; Stoner, J. A.; Matsumoto, H.; Komori, N.; Singh, A.; Feasley, C. L.; Haddock, J. A.; Levine, M.	Effects of immunization with natural and recombinant lysine decarboxylase on canine gingivitis development	Vaccine	2012	30	47	9	9	9	9	3	1
Peters, L. J.; Martin, M.; Forgas, L.; Glass, R.	The Oklahoma Canine Oral Health Index	J Vet Dent	1988	5	3	8	8	8	8	3	0	0
Pieri, F. A.; Souza, M. C.; Vermelho, L. L.; Vermelho, M. L.; Perciano, P. G.; Vargas, F. S.; Borges, A. P.; da Veiga-Junior, V. F.; Moreira, M. A.	Use of beta-caryophyllene to combat bacterial dental plaque formation in dogs	BMC Vet Res	2016	12	1	9	9	9	9	3	1	1
Quest, B. W.	Oral health benefits of a daily dental chew in dogs	J Vet Dent	2013	30	2	9	9	2	9	3	4	0
Rawlings, J. M.; Culham, N.	Studies of oral malodor in the dog	J Vet Dent	1998	15	4	9	9	9	9	3	4	0
Rawlings, J. M.; Gorrel, C.; Markwell, P. J.	Effect on canine oral health of adding chlorhexidine to a dental hygiene chew	J Vet Dent	1998	15	3	2	2	2	2	3	4	0
Rawlings, J. M.; Gorrel, C.; Markwell, P. J.	Effect of two dietary regimens on gingivitis in the dog	J Small Anim Pract	1997	38	4	9	9	9	9	3	4	0
Rawlinson, J. E.; Goldstein, R. E.; Reiter, A. M.; Attwater, D. Z.; Harvey, C. E.	Association of periodontal disease with systemic health indices in dogs and the systemic response to treatment of periodontal disease	J Am Vet Med Assoc	2011	238	5	5	3	3	3	3	1	0
Rawlinson, J. E.; Reiter, A. M.	Repair of a gingival cleft associated with a maxillary canine tooth in a dog	J Vet Dent	2005	22	4	7	7	7	7	3	1	0
Ray, J. D., Jr.; Eubanks, D. L.	Dental homecare: teaching your clients to care for their pet's teeth	J Vet Dent	2009	26	1	8	8	8	8	3	1	0
Rice, C. A.; Snyder, C. J.; Soukup, J. W.	Use of an autogenous cortical graft in combination with guided tissue regeneration for treatment of an infrabony defect	J Vet Dent	2012	29	3	7	7	7	7	3	1	0
Riggio, M. P.; Lennon, A.; Taylor, D. J.; Bennett, D.	Molecular identification of bacteria associated with canine periodontal disease	Vet Microbiol	2011	150	2019-03-04	4	5	5	5	3	1	2
Riviere, G. R.; Thompson, A. J.; Brannan, R. D.; McCoy, D. E.; Simonson, L. G.	Detection of pathogen-related oral spirochetes, Treponema denticola, and Treponema socranskii in dental plaque from dogs	J Vet Dent	1996	13	4	5	5	5	5	3	1	0
Roudebush, P.; Logan, E.; Hale, F. A.	Evidence-based veterinary dentistry: a systematic review of homecare for prevention of periodontal disease in dogs and cats	J Vet Dent	2005	22	1	8	8	8	8	3	4	0
Sarkiala, E. M.; Asikainen, S. E.; Kanervo, A.; Junttila, J.; Jousimies-Somer, H. R.	The efficacy of tinidazole in naturally occurring periodontitis in dogs: bacteriological and clinical results	Vet Microbiol	1993	36	2019-03-04	2	6	9	2	3	1	2
Sarkiala, E.; Harvey, C.	Systemic antimicrobials in the treatment of periodontitis in dogs	Semin Vet Med Surg (Small Anim)	1993	8	3	8	8	8	8	3	1	0
Scherl, D. S.; Bork, K.; Coffman, L.; Lowry, S. R.; VanCleave, M.	Application of the gingival contour plaque index: six-month plaque and gingivitis study	J Vet Dent	2009	26	1	9	4	9	9	3	4	0
Scherl, D. S.; Coffman, L.; Van Cleave, M.; Lowry, S.	Validation of a new dental plaque quantification method in dogs	J Vet Dent	2007	24	1	9	9	9	9	3	4	0
Shoukry, M.; Ben Ali, L.; Abdel Naby, M.; Soliman, A.	Repair of experimental plaque-induced periodontal disease in dogs	J Vet Dent	2007	24	3	9	9	9	9	3	1	0
Simone, A. J.; Logan, E. I.; Livgren, R.; Suelzer, M.	Oral malodor in beagles: association with indicators of periodontal disease	J Clin Dent	1997	8	6	5	0	9	4	3	4	0
Sitzman, C.	Evaluation of a hydrophilic gingival dental sealant in beagle dogs	J Vet Dent	2013	30	3	9	9	2	9	3	2	0
Skinner, A. A.; Niemiec, B. A.	Diagnostic Imaging in Veterinary Dental Practice	J Am Vet Med Assoc	2017	250	12	7	7	7	7	3	2	0
Skinner, A.; Niemiec, B.	Semilunar Coronally Advanced Periodontal Flap to Increase Soft Tissue Coverage of a Maxillary Fourth Premolar in a Dog	J Vet Dent	2017	34	2	7	7	7	7	3	2	0
Smith, M. M.	Treatment of a mandibular periodontal interproximal defect with a bone graft in a dog	J Vet Dent	1995	12	2	7	7	7	7	3	1	0
Smith, M. M.; Smithson, C. W.	Dental wax decreases calculus accumulation in small dogs	J Vet Dent	2014	31	1	2	2	2	2	3	2	2
Smith, M. M.; Zontine, W. J.; Willits, N. H.	A correlative study of the clinical and radiographic signs of periodontal disease in dogs	J Am Vet Med Assoc	1985	186	12	5	5	5	5	3	0	0
Stella, J. L.; Bauer, A. E.; Croney, C. C.	A cross-sectional study to estimate prevalence of periodontal disease in a population of dogs (Canis familiaris) in commercial breeding facilities in Indiana and Illinois	PLoS One	2018	13	1	5	5	5	5	3	1	0
Stepaniuk, K. S.; Gingerich, W.	Evaluation of an Osseous Allograft Membrane for Guided Tissue Regeneration in the Dog	J Vet Dent	2015	32	4	6	6	6	6	3	1	0
Stookey, G. K.	Soft rawhide reduces calculus formation in dogs	J Vet Dent	2009	26	2	2	2	2	2	3	1	0
Stookey, G. K.; Warrick, J. M.; Miller, L. L.	Effect of sodium hexametaphosphate on dental calculus formation in dogs	Am J Vet Res	1995	56	7	2	2	2	2	3	1	0
Takada, K.; Hirasawa, M.	Expression of trypsin-like activity by the genera Corynebacterium and Actinomyces in canine periodontitis	J Med Microbiol	2000	49	7	0	9	5	9	3	1	0
Thengchaisri, N.; Steiner, J. M.; Suchodolski, J. S.; Sattasathuchana, P.	Association of gingivitis with dental calculus thickness or dental calculus coverage and subgingival bacteria in feline leukemia virus- and feline immunodeficiency virus-negative cats	Can J Vet Res	2017	81	1	5	9	6	5	3	1	0
Tromp, J. A.; van Rijn, L. J.; Jansen, J.	Experimental gingivitis and frequency of tooth brushing in the beagle dog model. Clinical findings	J Clin Periodontol	1986	13	3	0	9	9	9	3	1	0
Verez-Fraguela, J. L.; Vives Valles, M. A.; Ezquerra Calvo, L. J.	Effects of ultrasonic dental scaling on pulp vitality in dogs: an experimental study	J Vet Dent	2000	17	2	9	9	9	9	3	2	0
Wallis, C.; Allsopp, J.; Colyer, A.; Holcombe, L. J.	Validation of Quantitative Light-Induced Fluorescence for Quantifying Calculus on Dogs' Teeth	J Vet Dent	2018	35	3	9	5	9	9	3	4	2
Wallis, C.; Gill, Y.; Colyer, A.; Davis, I.; Allsopp, J.; Komarov, G.; Higham, S.; Harris, S.	Quantification of Canine Dental Plaque Using Quantitative Light-Induced Fluorescence	J Vet Dent	2016	33	1	9	5	9	9	3	4	2
Wallis, C.; Marshall, M.; Colyer, A.; O'Flynn, C.; Deusch, O.; Harris, S.	A longitudinal assessment of changes in bacterial community composition associated with the development of periodontal disease in dogs	Vet Microbiol	2015	181	2019-03-04	9	5	9	9	3	4	2
Wallis, C.; Patel, K. V.; Marshall, M.; Staunton, R.; Milella, L.; Harris, S.; Holcombe, L. J.	A longitudinal assessment of periodontal health status in 53 Labrador retrievers	J Small Anim Pract	2018	59	9	9	3	5	3	3	4	2
Warrick, J. M.; Inskeep, G. A.; Yonkers, T. D.; Stookey, G. K.; Ewing, T. H.	Effect of clindamycin hydrochloride on oral malodor, plaque, calculus, and gingivitis in dogs with periodontitis	Vet Ther	2000	1	1	2		2	2	3	1	2
Watanabe, K.; Hayashi, K.; Kijima, S.; Nonaka, C.; Yamazoe, K.	Tooth brushing inhibits oral bacteria in dogs	J Vet Med Sci	2015	77	10	9	9	2	9	3	1	0
Watanabe, K.; Kijima, S.; Nonaka, C.; Matsukawa, Y.; Yamazoe, K.	Inhibitory effect for proliferation of oral bacteria in dogs by tooth brushing and application of toothpaste	J Vet Med Sci	2016	78	7	9	9	9	9	3	1	0
Watanabe, K.; Kikuchi, M.; Okumura, M.; Kadosawa, T.; Fujinaga, T.	Efficacy of enamel matrix protein applied to spontaneous periodontal disease in two dogs	J Vet Med Sci	2003	65	9	6	6	6	6	3	1	0
Watson, A. D.	Diet and periodontal disease in dogs and cats	Aust Vet J	1994	71	10	8	8	8	8	3	1	0
Whyte, A.; Bonastre, C.; Monteagudo, L. V.; Les, F.; Obon, J.; Whyte, J.; Tejedor, M. T.	Canine stage 1 periodontal disease: a latent pathology	Vet J	2014	201	1	5	4	6	5	3	1	0
Wiggs, R. B.; Lobprise, H. B.; Tholen, M. A.	Clinical evaluation of SofScale Calculus Scaling Gel in dogs and cats	J Vet Dent	1994	11	1	2	2	2	2	3	1	0
Yamamoto, T.; Tomofuji, T.; Ekuni, D.; Sakamoto, T.; Horiuchi, M.; Watanabe, T.	Effects of toothbrushing frequency on proliferation of gingival cells and collagen synthesis	J Clin Periodontol	2004	31	1	0	9	9	9	3	1	2
Zetner, K.; Rothmueller, G.	Treatment of periodontal pockets with doxycycline in beagles	Vet Ther	2002	3	4	2	2	2	2	3	1	2
Zetner, K.; Thiemann, G.	The antimicrobial effectiveness of clindamycin in diseases of the oral cavity	J Vet Dent	1993	10	2	3	4	9	4	3	1	0
	Guidelines for measurement of supragingival plaque and calculus in canine clinical studies. Adopted by the Participants of the International Symposium on Veterinary Oral Care, Graylyn International Conference Center, Winston-Salem, North Carolina, April 15-17, 1994	J Vet Dent	1994	11	2	8	8	8	8	3	0	0
Almansa Ruiz, J. C.; Jonker, A.; Bosman, A. M.; Steenkamp, G.	Bacteria profile and antibiogram of the bacteria isolated from the exposed pulp of dog canine teeth	Vet Rec	2018	183	3	5	5	6	5	4	1	2
Anthony, J. M.; Sandmeyer, L. S.; Laycock, A. R.	Nasolacrimal obstruction caused by root abscess of the upper canine in a cat	Vet Ophthalmol	2010	13	2	7	7	7	7	4	1	0
Bladowski, M.; Lew, S.; Kotowicz-Gears, A.; Wojtkiewicz, J.; Mikulska-Skupien, E.	A clinical evaluation of glass-fibre posts and restorative materials used for the reconstruction of fractured canines after one-step root canal treatment in cats	Pol J Vet Sci	2011	14	4	6		6	6	4	1	0
Buelow, M. E.; Sullivan, M.; Matheson, J.; Marretta, S. M.	Diagnostic imaging in veterinary dental practice. Chronic endodontic disease of the right mandibular first molar tooth	J Am Vet Med Assoc	2011	239	11	8	7	7	7	4	1	0
Cardoso, M.; Noites, R.; Catre, D.; Paulo, M.; Viegas, C.	Dental Dam Application for Endodontics in Dogs-A Novel Clamp Kit	J Vet Dent	2018	35	2	8	8	8	8	4	1	0
Cardoso, M.; Noites, R.; Catre, D.; Paulo, M.; Viegas, C.	Dental Dam Application for Endodontics in Dogs-A Novel Clamp Kit	J Vet Dent	2018	35	2	8	8	8	8	4	1	0
Clarke, D. E.	Vital pulp therapy for complicated crown fracture of permanent canine teeth in dogs: a three-year retrospective study	J Vet Dent	2001	18	3	3	6	3	3	4	1	0
Clarke, D. E.	Endodontics of dogs and cats: an alternative to extraction	Aust Vet J	1995	72	10	8	8	8	8	4	2	0
Coffman, C. R.; Visser, C. J.; Visser, L.	Endodontic treatment of dens invaginatus in a dog	J Vet Dent	2009	26	4	7	7	7	7	4	2	0
Constantaras, M. E.; Charlier, C. J.	Diagnostic imaging in veterinary dental practice. External replacement resorption	J Am Vet Med Assoc	2013	242	12	8	7	7	7	4	2	0
DeForge, D. H.	Images in veterinary dental practice. Class II endodontic-periodontic lesion	J Am Vet Med Assoc	2004	224	4	7	7	7	7	4	2	0
DeForge, D. H.	Use of a resin-ionomer in crown-root fracture repair of a canine tooth of a dog	J Vet Dent	1997	14	1	6	7	7	7	4	2	0
Eikenberg, S.; Loheide, H.; Arens, F. C.	Treatment of asymptomatic internal resorption of a maxillary premolar tooth in a military working dog	J Vet Dent	1998	15	4	7	7	7	7	4	0	0
Eisner, E. R.	Transcoronal approach to the palatal root of the maxillary fourth premolar in the dog	J Vet Dent	1990	7	2	8	8	8	8	4	2	0
Feigin, K.; Shope, B.	Regenerative Endodontics	J Vet Dent	2017	34	3	8	8	8	8	4	2	0
Fiani, N.; Arzi, B.	Diagnostic imaging in veterinary dental practice. Endodontic disease	J Am Vet Med Assoc	2010	236	1	8	7	7	7	4	1	0
Fulton, A. J.; Fiani, N.; Arzi, B.; Lommer, M. J.; Kuntsi-Vaattovaara, H.; Verstraete, F. J.	Outcome of surgical endodontic treatment in dogs: 15 cases (1995-2011)	J Am Vet Med Assoc	2012	241	12	6	6	6	6	4	1	0
Galante, K. M.; Beard, D.	What is your diagnosis? Retained root fragment of the left mandibular canine tooth (tooth No. 304)	J Am Vet Med Assoc	2004	225	7	8	7	7	7	4	1	0
Gamm, D. J.	Endodontics in veterinary medicine	Oral Surg Oral Med Oral Pathol	1988	66	3	8	0	8	8	4	0	0
Gioso, M. A.; Teixeira, L. L.; Souza, J. I.; Figueiredo, J. A.; Pesce, H. A.	Evaluation of electronic method in determining the root canal length in teeth of dogs	J Vet Dent	1995	12	4	9	5	9	9	4	1	0
Girard, N.; Southerden, P.; Hennet, P.	Root canal treatment in dogs and cats	J Vet Dent	2006	23	3	8	8	8	8	4	2	0
Golden, A. L.; Hennet, P. R.	Root canal obturation using Thermafil endodontic obturators in dog teeth	J Vet Dent	1992	9	3	9		9	9	4	1	0
Hale, F. A.	Localized intrinsic staining of teeth due to pulpitis and pulp necrosis in dogs	J Vet Dent	2001	18	1	6	6	6	6	4	2	0
Hennet, P.	Endodontic treatment including apexification in a chow chow with a necrotic immature mandibular canine tooth	J Vet Dent	1998	15	1	7	7	7	7	4	2	0
Hennet, P.; Girard, N.	Surgical endodontics in dogs: a review	J Vet Dent	2005	22	3	8	8	8	8	4	2	0
Juriga, S.; Marretta, S. M.; Niederberger, V.	Mineral trioxide aggregate (MTA) for apexification of non-vital immature permanent teeth	J Vet Dent	2007	24	4	8	8	8	8	4	2	0
Juriga, S.; Marretta, S. M.; Weeks, S. M.	Endodontic treatment of a non-vital permanent tooth with an open root apex using mineral trioxide aggregate	J Vet Dent	2008	25	3	7	7	7	7	4	1	0
Kortegaard, H. E.; Anthony Knudsen, T.; Dahl, S.; Agger, J. F.; Eriksen, T.	Consequences of crown shortening canine teeth in Greenland sled dogs	J Small Anim Pract	2015	56	4	5	5	4	5	4	1	2
Krug, W.; Marretta, S. M.; Thomas, M. W.; Perrone, J. R.	Comparison of cold GP/sealer and resin bonded obturation techniques in canine teeth in dogs	J Vet Dent	2008	25	1	9	9	9	9	4	1	0
Kuntsi-Vaattovaara, H.; Verstraete, F. J.; Kass, P. H.	Results of root canal treatment in dogs: 127 cases (1995-2000)	J Am Vet Med Assoc	2002	220	6	6	6	3	6	4	3	0
Legendre, L. F.	Bilateral vital pulpotomies as a treatment of a class 2 malocclusion	Can Vet J	1994	35	9	7	8	7	7	4	2	0
LeVan, L. M.; Russell, D. A.; Galburt, R. B.; Griffin, S. L.	Use of the dental dam in endodontic procedures in dogs	J Vet Dent	1994	11	2	8	8	8	8	4	1	0
Lipski, M.; Wozniak, K.; Lichota, D.; Nowicka, A.	Root surface temperature rise of mandibular first molar during root canal filling with high-temperature thermoplasticized Gutta-Percha in the dog	Pol J Vet Sci	2011	14	4	9	9	9	9	4	1	0
Lommer, M. J.	Diagnostic imaging in veterinary dental practice: right mandibular first molar	J Am Vet Med Assoc	2008	232	8	8	7	7	7	4	2	0
Lommer, M. J.	Diagnostic imaging in veterinary dental practice. Periapical cyst	J Am Vet Med Assoc	2007	230	7	7	7	7	7	4	2	0
Lothamer, C. W.; Anderson, A.; Hetzel, S. J.; Adrian, A. I.; Snyder, C.; Goldschmidt, S.; Soukup, J. W.	Apical Microleakage in Root Canals Obturated With 2 Different Endodontic Sealer Systems in Canine Teeth of Dogs	J Vet Dent	2017	34	2	9	9	9	9	4	1	1
Luotonen, N.; Kuntsi-Vaattovaara, H.; Sarkiala-Kessel, E.; Junnila, J. J.; Laitinen-Vapaavuori, O.; Verstraete, F. J.	Vital pulp therapy in dogs: 190 cases (2001-2011)	J Am Vet Med Assoc	2014	244	4	6	6	4	6	4	2	0
Luskin, I. R.; Kressin, D. J.	Endodontic decisions based on radiographic appearance	Clin Tech Small Anim Pract	2001	16	3	8	8	8	8	4	2	0
Marretta, S. M.; Eurell, J. A.; Klippert, L.	Development of a teaching model for surgical endodontic access sites in the dog	J Vet Dent	1994	11	3	9	8	9	9	4	1	0
Marretta, S. M.; Golab, G.; Anthony, J. M.; Cloran, J.; Klippert, L.	Development of a teaching model for coronal access to the canine dentition	J Vet Dent	1992	9	4	9	9	9	9	4	1	0
Marretta, S. M.; Kapatkin, A.; Thacher, C.	Fractured maxillary first molars in two dogs	J Vet Dent	1988	5	2	6	6	6	6	4	0	0
McCoy, T.	Managing Endodontic Instrument Separation	J Vet Dent	2015	32	4	8	8	8	8	4	2	0
Mendoza, K. A.; Manfra Marretta, S.; Siegel, A. M.; Stapleton, B. L.; Wiggs, R. B.; Klippert, L. S.	Comparison of two heated gutta percha and sealer obturation techniques in canine teeth of dogs	J Vet Dent	2000	17	2	9	9	9	9	4	1	0
Menzies, R. A.; Reiter, A. M.; Lewis, J. R.	Assessment of apical periodontitis in dogs and humans: a review	J Vet Dent	2014	31	1	8	8	8	8	4	1	0
Moore, J. I.; Niemiec, B.	Evaluation of extraction sites for evidence of retained tooth roots and periapical pathology	J Am Anim Hosp Assoc	2014	50	2	5	5	5	5	4	1	0
Negro, V. B.; Hernandez, S. Z.	Odontogenic periorbital fistula in a cat	J Vet Dent	2003	20	1	7	7	7	7	4	1	0
Ng, K. K.; Fiani, N.; Peralta, S.	Diagnostic Imaging in Veterinary Dental Practice	J Am Vet Med Assoc	2017	251	3	8	7	7	7	4	1	0
Ng, K.; Fiani, N.; Peralta, S.	Suspected Rhinolithiasis Associated With Endodontic Disease in a Cat	J Vet Dent	2017	34	4	7	7	7	7	4	1	0
Niemiec, B. A.	Surgical endodontic therapy of the mandibular canine tooth	J Vet Dent	2006	23	1	8	8	8	8	4	2	0
Niemiec, B. A.	Assessment of vital pulp therapy for nine complicated crown fractures and fifty-four crown reductions in dogs and cats	J Vet Dent	2001	18	3	6	6	6	6	4	2	0
Niemiec, B. A.	Treatment of mandibular first molar teeth with endodontic-periodontal lesions in a dog	J Vet Dent	2001	18	1	7	7	7	7	4	2	0
Niemiec, B. A.	Management of a complicated maxillary fourth premolar crown-root fracture in a dog	J Vet Dent	2000	17	3	7	7	7	7	4	2	0
Peralta, S.	Diagnostic imaging in veterinary dental practice. Periodontitis characterized by 8 mm of alveolar bone loss: root fracture of the left maxillary first incisor	J Am Vet Med Assoc	2009	235	1	7	7	7	7	4	1	0
Peralta, S.	Diagnostic imaging in veterinary dental practice. Root canal treatment failure	J Am Vet Med Assoc	2008	233	9	8	7	7	7	4	1	0
Ratajczak, K.; Gawor, J.	Lateral condensation in treatment of pulpitis and pulp gangrene: studies on dog canine teeth	Zentralbl Veterinarmed A	1998	45	3	2	4	0	2	4
Remeeus, P.; Verbeek, M.	Use of the dental pulp tester in veterinary dentistry	J Vet Dent	1997	14	1	8	8	8	8	4	2	0
Riehl, J.; Hetzel, S. J.; Snyder, C. J.; Soukup, J. W.	Detection of Pulpal Blood Flow In Vivo with Pulse Oximetry in Dogs	Front Vet Sci	2016	3		9	4	2	9	4	1	1, 2
Riggs, G. G.; Arzi, B.	Diagnostic imaging in veterinary dental practice. Root fracture of a maxillary canine tooth in a dog	J Am Vet Med Assoc	2014	245	5	8	7	7	7	4	1	0
Schindler, W. G.; Doran, J. E.	Nonsurgical endodontic therapy on the canine tooth of the dog	J Endod	1986	12	12	8	0	8	8	4	2	0
Schmeltzer, L. D.; Carolan, R. J.; Ohta, R. M.	Use of conventional endodontic therapy in a case of veterinary medicine	J Am Dent Assoc	1980	100	2	7	0	7	7	4	0	0
Schneider, L. A.; Peralta, S.	Diagnostic Imaging in Veterinary Dental Practice. Endodontic disease in a dog	J Am Vet Med Assoc	2013	243	6	7	7	7	7	4	1	0
Shipp, A. D.	Crown reduction--disarming of biting pets	J Vet Dent	1991	8	3	8	8	8	8	4	2	0
Smith, M. M.; Saunders, G. K.; Payne, J. T.; Cox, C. F.	Pulp remains viable following vital amputation of the mesio-buccal root of the maxillary fourth premolar in dogs	J Periodontol	1998	69	7	0	6	9	9	4	1	0
Stapleton, B. L.	Endodontic therapy and management of grade II furcation periodontal disease in a mandibular first molar tooth of a dog	J Vet Dent	1995	12	2	7	7	7	7	4	2	0
Stein, K. E.; Marretta, S. M.; Eurell, J. A.	Dens invaginatus of the mandibular first molars in a dog	J Vet Dent	2005	22	1	7	7	7	7	4	1	0
Strom, P. C.; Arzi, B.	Diagnostic imaging in veterinary dental practice. Primary endodontic lesion with secondary periodontal involvement	J Am Vet Med Assoc	2014	245	12	8	7	7	7	4	1	0
Strom, P. C.; Arzi, B.; Lommer, M. J.; Kuntsi, H.; Fulton Scanlan, A. J.; Kass, P. H.; Verstraete, F. J. M.	Radiographic outcome of root canal treatment of canine teeth in cats: 32 cases (1998-2016)	J Am Vet Med Assoc	2018	252	5	6	6	6	6	4	1	0
Ulbricht, R. D.; Marretta, S. M.; Baker, G. J.; Siegel, A. M.; Klippert, L. S.	Comparison of two heated gutta-percha obturation techniques of the mandibular first molar in the dog	J Vet Dent	2002	19	2	9	4	9	9	4	1	0
Visser, C. J.	Glass ionomer root canal sealers	J Vet Dent	1993	10	2	8	8	8	8	4	2	0
Visser, C. J.	Coronal access of the canine dentition	J Vet Dent	1991	8	4	8	8	8	8	4	2	0
Visser, C. J.	Chronic maxillary sinus abscessation in the canine	J Vet Dent	1990	7	1	7	8	7	7	4	2	0
Visser, C. J.	Inappropriate crown amputation	J Vet Dent	1988	5	1	7	7	7	7	4	2	0
Watanabe, K.; Kikuchi, M.; Okumura, M.; Kadosawa, T.; Fujinaga, T.	Efficacy of enamel matrix proteins on apical periodontal regeneration after experimental apicoectomy in dogs	J Vet Med Sci	2001	63	8	9	9	0	9	4
Wiggs, R. B.	Use of the McSpadden compactor for root canal obturation in dogs and macaques	J Vet Dent	1988	5	3	6	6	6	6	4	0	0
Brine, E. J.; Marretta, S. M.	Endodontic treatment and metal crown restoration of a fractured maxillary right fourth premolar tooth: a case report	J Vet Dent	1999	16	4	7	7	7	7	5	1	0
Carle, D.; Shope, B.; Ogrodnick, D.	Temporary crowns	J Vet Dent	2013	30	1	8	8	8	8	5	2	0
Coffman, C. R.; Visser, L.	Crown restoration of the endodontically treated tooth: literature review	J Vet Dent	2007	24	1	8	8	8	8	5	2	0
Coffman, C. R.; Visser, L.; Visser, C. J.	Tooth preparation and impression for full metal crown restoration	J Vet Dent	2007	24	1	8	8	8	8	5	2	0
Collins, C. J.; Hetzel, S. J.; Siverling, S.; Ploeg, H. L.; Soukup, J. W.	Quantitative Comparison of Mathematical Models to Measure Surface Area of Canine Teeth Prepared to Receive Full Veneer Crowns in Dogs	Front Vet Sci	2015	2		9	9	9	9	5	1	0
Correa, H. L.; Rodrigues Filho, L. E.; Mello, E. S.; Carron, R. V.; Gioso, M. A.	Reattachment of tooth fragment: an in vitro study	J Vet Dent	2007	24	2	9	9	9	9	5	1	2
Cukjati, J. F.	Prosthodontic treatment of trauma to the nasus externus, premaxilla and maxilla of a dog	J Vet Dent	1991	8	2	7	7	7	7	5	2	0
Domnick, E. D.	Use of Composite Restoration Materials	J Vet Dent	2014	31	4	8	8	8	8	5	2	0
Fink, L.; Reiter, A. M.	Assessment of 68 Prosthodontic Crowns in 41 Pet and Working Dogs (2000-2012)	J Vet Dent	2015	32	3	6	6	6	6	5	1	0
Goldschmidt, S.; Collins, C. J.; Hetzel, S.; Ploeg, H. L.; Soukup, J. W.	The Influence of Axial Grooves on Dislodgment Resistance of Prosthetic Metal Crowns in Canine Teeth of Dogs	J Vet Dent	2016	33	3	9	9	9	9	5	1	1, 2
Goldschmidt, S.; Collins, C. J.; Hetzel, S.; Ploeg, H. L.; Soukup, J. W.	The Influence of Axial Grooves on Dislodgment Resistance of Prosthetic Metal Crowns in Maxillary Fourth Premolar Teeth of Dogs	J Vet Dent	2016	33	3	9	9	9	9	5	1	1, 2
Greenfield, B. A.	Enamel defect restoration of the left mandibular first molar tooth	J Vet Dent	2012	29	1	7	8	7	7	5	2	0
Holmstrom, S. E.	Osseointegrated endosteal implant in a dog	J Vet Dent	1990	7	2	7	7	7	7	5	0	0
Holmstrom, S. E.; Gammon, R. L.	Full crown restorations	J Vet Dent	1989	6	1	8	8	8	8	5	0	0
Janeczek, M.; Kupiec, B.; Sender-Janeczek, A.; Janeczek, W.; Chroszcz, A.	The clinical evaluation of fillings made witch Ketac-Cem after endodontic treatment in dogs	Pol J Vet Sci	2010	13	3	6	6	6	6	5	1	0
McCoy, T.	Fluoride-Releasing Restorative Materials	J Vet Dent	2015	32	3	8	8	8	8	5	2	0
McCoy, T.	Lost wax casting technique for metal crown fabrication	J Vet Dent	2014	31	2	8	8	8	8	5	2	0
Mele, R. E.; Caiafa, A.; Kurtzman, G. M.	Feline Dental Implants: Long-Term Follow-up of Two Cases	J Vet Dent	2017	34	4	6	6	6	6	5	2	0
Mele, R. E.: Caiafa, A.: Kurtzman, G. M.	Dental Implants and Incisor Bridge Placement in a Dog	J Vet Dent	2016	33	4	7	7	7	7	5	2	0
Riehl, J.; Soukup, J. W.; Collins, C.; Siverling, S.; Ploeg, H. L.; Snyder, C. J.	Effect of preparation surface area on the clinical outcome of full veneer crowns in dogs	J Vet Dent	2014	31	1	9	9	9	9	5	1	0
Ritchie, C.	Class I restoration of maxillary first molar caries in a dog	J Vet Dent	2014	31	1	7	7	8	7	5	2	0
Ruhnau, J.; Olsen, T.; Greven, V.; Nielsen, K.; Herbild, K.	Dental implant replacement of the mandibular first molar tooth in a dog	J Vet Dent	2003	20	2	7	7	7	7	5	2	0
Runyon, C. L.; Rigg, D. L.; Grier, R. L.	Allogeneic tooth transplantation in the dog	J Am Vet Med Assoc	1986	188	7	9	9	6	9	5	0	0
Smith, M. M.; Rockhill, A. D.	Prosthodontic appliance for repair of an oronasal fistula in a cat	J Am Vet Med Assoc	1996	208	9	7	7	7	7	5	1	0
Soukup, J. W.	Crown preparation design: an evidence-based review	J Vet Dent	2013	30	4	8	8	8	8	5	1	0
Soukup, J. W.; Collins, C.; Ploeg, H. L.	The Influence of Crown Height to Diameter Ratio on the Force to Fracture of Canine Teeth in Dogs	J Vet Dent	2015	32	3	9	9	9	9	5	1	1
Soukup, J. W.; Snyder, C. J.; Karls, T. L.; Riehl, J.	Achievable convergence angle and the effect of preparation design on the clinical outcome of full veneer crowns in dogs	J Vet Dent	2011	28	2	9	9	9	9	5	1	1, 2
Taney, K. G.; Smith, M. M.	Composite restoration of enamel defects	J Vet Dent	2007	24	2	8	8	8	8	5	2	0
Tannenbaum, J.; Arzi, B.; Reiter, A. M.; Peralta, S.; Snyder, C. J.; Lommer, M. J.; Harvey, C. E.; Soukup, J. W.; Verstraete, F. J.	The case against the use of dental implants in dogs and cats	J Am Vet Med Assoc	2013	243	12	8	8	8	8	5	3	0
Theuns, P.; Niemiec, B. A.	Bonded sealants for uncomplicated crown fractures	J Vet Dent	2011	28	2	8	8	8	8	5	2	0
van Foreest, A. W.; Roeters, F. J.	Long-term success rate of resin-bonded metal crowns on the canine teeth of working dogs	Vet Q	1997	19	1	6	6	6	6	5	1	0
van Foreest, A.; Roeters, J.	Evaluation of the clinical performance and effectiveness of adhesively-bonded metal crowns on damaged canine teeth of working dogs over a two- to 52-month period	J Vet Dent	1998	15	1	6	6	6	6	5	1	0
Verstraete, F. J.; van Vuuren, P. A.	Fixed prosthodontic replacement of single incisors in three dogs	J Vet Dent	1994	11	4	6	6	6	6	5	1	0
Wingo, K.	A Review of Dental Cements	J Vet Dent	2018	35	1	8	8	8	8	5	2	0
Wingo, K.	Cementation of Full Coverage Metal Crowns in Dogs	J Vet Dent	2018	35	1	8	8	8	8	5	2	0
Zetner, K.; Steurer, I.	Long-term results of restoration of feline resorptive lesions with micro-glass-composite	J Vet Dent	1995	12	1	6	6	6	6	5	1	0
Amimoto, A.; Iwamoto, S.; Taura, Y.; Nakama, S.; Yamanouchi, T.	Effects of surgical orthodontic treatment for malalignment due to the prolonged retention of deciduous canines in young dogs	J Vet Med Sci	1993	55	1	3	4	3	3	6	1	0
Angel, M.	Maxillary Canine Tooth Extraction for Class 2 Malocclusion in a Dog	J Vet Dent	2016	33	2	7	7	7	7	6	2	0
Bannon, K.; Baker, L.	Cast metal bilateral telescoping inclined plane for malocclusion in a dog	J Vet Dent	2008	25	4	7	7	7	7	6	2	0
Bar-Am, Y.; Verstraete, F. J.	Elastic training for the prevention of mandibular drift following mandibulectomy in dogs: 18 cases (2005-2008)	Vet Surg	2010	39	5	6	6	6	6	6	1	0
Blanchard, K.; Koehm, J.	Crown Reduction and Vital Pulp Therapy in a Dog With Malocclusion	J Vet Dent	2018	35	3	7	7	7	7	6	2	0
Blazejewski, S. W., 3rd	Thermoplastic inclined plane aligner for correction of bilateral mandibular canine tooth distoclusion in a cat	J Vet Dent	2013	30	4	7	7	7	7	6	2	0
Brine, E. J.	Endodontic disease of the mandibular first molar tooth secondary to caudal crossbite in a young Shetland sheepdog	J Vet Dent	1999	16	1	7	7	7	7	6	1	0
Carvalho, V. G.; Gioso, M. A.; Carvalho, P. E.; Cunha, F. P.; Martinez, L. A.; Lemos, L. S.	Intra-oral mandibular sagittal osteotomy technique to correct mandibular distocclusion and mesio-occlusion. Study in canine cadavers	Vet Comp Orthop Traumatol	2014	27	1	9	9	9	9	6	1	2
Fiorito, D. A.	Correction of rostrally-displaced maxillary canines	J Vet Dent	1988	5	1	8	7	7	7	6	2	0
Fiorito, D. A.	Correction of a base--narrow mandibular canine teeth	J Vet Dent	1988	5	1	7	7	7	7	6	2	0
Furman, R.; Niemiec, B.	Variation in acrylic inclined plane application	J Vet Dent	2013	30	3	8	7	7	7	6	2	0
Gracis, M.; Molinari, E.; Ferro, S.	Caudal mucogingival lesions secondary to traumatic dental occlusion in 27 cats: macroscopic and microscopic description, treatment and follow-up	J Feline Med Surg	2015	17	4	6	6	6	6	6	2	0
Greenfield, B.	Crown reduction and root canal therapy for malocclusion in a dog	J Vet Dent	2011	28	2	7	7	7	7	6	2	0
Hale, F. A.	Orthodontic correction of lingually displaced canine teeth in a young dog using light-cured acrylic resin	J Vet Dent	1996	13	2	7	7	7	7	6	2	0
Hennet, P. R.; Harvey, C. E.; Emily, P. P.	The Angle classification system of malocclusion: is it appropriate for use in veterinary dentistry?	J Vet Dent	1992	9	3	8	8	8	8	6	1	0
Kim, C. G.; Lee, S. Y.; Park, H. M.	Staged orthodontic movement of mesiolinguoversion of the mandibular canine tooth in a dog	J Am Anim Hosp Assoc	2015	51	1	7	7	7	7	6	1	0
Kraut, J. M.; Kraut, I.	Veterinary orthodontics	Am J Orthod Dentofacial Orthop	1990	98	1	8	7	7	7	6	2	0
Kurchak, M.	Orthodontic tooth movement of canine teeth	J Vet Dent	1988	5	2	8	8	8	8	6	2	0
Legendre, L. F.	Building a telescopic inclined plane intraorally	J Vet Dent	2010	27	1	8	8	8	8	6	2	0
Legendre, L. F.	Treatment of a malocclusion in a dog using both exodontic and orthodontic procedures	Can Vet J	1994	35	7	7	7	7	7	6	2	0
Legendre, L. F.	Anterior crossbite correction in a dog using a lingual bar, a labial bow, lingual buttons, and elastic threads	J Vet Dent	1991	8	3	7	7	7	7	6	2	0
Legendre, L.; Stepaniuk, K.	Correction of maxillary canine tooth mesioversion in dogs	J Vet Dent	2008	25	3	9	8	8	8	6	2	0
Lothamer, C. W.; Soukup, J. W.	Treatment of Bignathic Malocclusions With Multistage Active Force Orthodontic Movements in a Cat	J Vet Dent	2016	33	1	7	7	7	7	6	1	0
Milella, L.	Occlusion and malocclusion in the cat: what's normal, what's not and when's the best time to intervene?	J Feline Med Surg	2015	17	1	8	8	8	8	6	2	0
Oakes, A. B.; Beard, G. B.	Lingually displaced mandibular canine teeth: orthodontic treatment alternatives in the dog	J Vet Dent	1992	9	1	8	8	8	8	6	2	0
Pavlica, Z.; Cestnik, V.	Management of lingually displaced mandibular canine teeth in five bull terrier dogs	J Vet Dent	1995	12	4	6	6	6	6	6	1	0
Sanroman, F.; Garcia, F.; Llorens, M. P.; Camon, J.	Comparison of two orthodontical techniques for the correction of lingual deviation of upper incisors in the dog	Zentralbl Veterinarmed A	1989	36	9	3	4	6	6	6	0	0
Sarkiala-Kessel, E.	Malocclusion in a cat	J Vet Dent	2001	18	2	7	7	7	7	6	2	0
Storli, S. H.; Menzies, R. A.; Reiter, A. M.	Assessment of Temporary Crown Extensions to Correct Linguoverted Mandibular Canine Teeth in 72 Client-Owned Dogs (2012-2016)	J Vet Dent	2018	35	2	6	6	6	6	6	2	0
van de Wetering, A.	Orthodontic correction of a base narrow mandibular canine tooth in a cat	J Vet Dent	2007	24	1	7	7	7	7	6	2	0
Verhaert, L.	A removable orthodontic device for the treatment of lingually displaced mandibular canine teeth in young dogs	J Vet Dent	1999	16	2	6	6	6	6	6	2	0
Volker, M. K.; Luskin, I. R.	Management of Mesioverted Maxillary Canine Teeth and Linguoverted Mandibular Canine Teeth	J Vet Dent	2016	33	3	7	8	7	7	6	2	0
Wise, R. D.	An acrylic maxillary splint used to correct malalignment of mandibular canine teeth in a dog	Vet Med Small Anim Clin	1981	76	3	7	7	7	7	6	0	0
Abbott, D. P.; Walsh, K.; Diters, R. W.	Calcifying epithelial odontogenic tumours in three cats and a dog	J Comp Pathol	1986	96	2	6	6	6	6	7	1	0
Arzi, B.; Murphy, B.; Nemec, A.; Vapniarsky, N.; Naydan, D. K.; Verstraete, F. J.	Expression of cytokeratins in the epithelium of canine odontogenic tumours	J Comp Pathol	2011	145	4	4	6	9	6	7	1	2
Baratt, R. M.; Rawlinson, J.; Roth-Johnson, L.; Jones, C. J.	Lingual Malignant Peripheral Nerve Sheath Tumor in a Chinese Pug Dog	J Vet Dent	2015	32	3	7	7	7	7	7	2	0
Beatty, J. A.; Charles, J. A.; Malik, R.; France, M. P.; Hunt, G. B.	Feline inductive odontogenic tumour in a Burmese cat	Aust Vet J	2000	78	7	7	7	7	7	7	1	2
Beck, J. A.; Strizek, A. A.	Full-thickness resection of the hard palate for treatment of osteosarcoma in a dog	Aust Vet J	1999	77	3	7	7	7	7	7	1	0
Bergin, I. L.; Smedley, R. C.; Esplin, D. G.; Spangler, W. L.; Kiupel, M.	Prognostic evaluation of Ki67 threshold value in canine oral melanoma	Vet Pathol	2011	48	1	9	5	9	9	7	1	2
Bilgic, O.; Duda, L.; Sanchez, M. D.; Lewis, J. R.	Feline Oral Squamous Cell Carcinoma: Clinical Manifestations and Literature Review	J Vet Dent	2015	32	1	8	8	8	8	7	3	0
Bock, P.; Hach, V.; Baumgartner, W.	Oral masses in two cats	Vet Pathol	2011	48	4	6	6	6	6	7	1	0
Boonsriroj, H.; Kimitsuki, K.; Akagi, T.; Park, C. H.	Malignant epithelioid schwannoma of the oral cavity in a cat	J Vet Med Sci	2014	76	6	7	7	7	7	7	1	0
Boston, S. E.; Lu, X.; Culp, W. T.; Montinaro, V.; Romanelli, G.; Dudley, R. M.; Liptak, J. M.; Mestrinho, L. A.; Buracco, P.	Efficacy of systemic adjuvant therapies administered to dogs after excision of oral malignant melanomas: 151 cases (2001-2012)	J Am Vet Med Assoc	2014	245	4	0	6	6	6	7	3	2
Boy, S. C.; Van Heerden, W. F.; Steenkamp, G.	Diagnosis and treatment of primary intraoral leiomyosarcomas in four dogs	Vet Rec	2005	156	16	6	6	6	6	7	1	0
Boyd, R. C.	Ameloblastic fibro-odontoma in a German shepherd dog	J Vet Dent	2002	19	3	7	7	7	7	7	2	0
Bradley, R. L.; MacEwen, E. G.; Loar, A. S.	Mandibular resection for removal of oral tumors in 30 dogs and 6 cats	J Am Vet Med Assoc	1984	184	4	6	6	6	6	7
Bright, R. M.; Gorman, N. T.; Probst, C. W.; Goring, R. L.	Transmissible venereal tumor of the soft palate in a dog	J Am Vet Med Assoc	1983	183	8	7	7	7	7	7
Brogdon, J. D.; Brightman, A. H.; Helper, L. C.; McLaughlin, S. A.; Johnson, A. L.	Parosteal osteosarcoma of the mandible in a dog	J Am Vet Med Assoc	1989	194	8	7	7	7	7	7
Brown, T. R.	Trismus secondary to squamous cell carcinoma in a cat	J Vet Dent	2003	20	4	7	7	7	7	7	2	0
Burton, J. H.; Powers, B. E.; Biller, B. J.	Clinical outcome in 20 cases of lingual hemangiosarcoma in dogs: 1996-2011	Vet Comp Oncol	2014	12	3	6	6	6	6	7	1	0
Buza, E. L.; Menzies, R. A.; Goldschmidt, M. H.; Durham, A. C.	Malignant peripheral nerve sheath tumor in a cat with nodal and pulmonary metastases	J Vet Diagn Invest	2012	24	4	7	7	7	7	7	1	0
Calvo, I.; Castejon, A.; Rollan, E.; Flores, J.; Collados, J.; Llorens, P.; San Roman, F.	Calcifying epithelial odontogenic tumor in a dog	J Vet Dent	2004	21	1	7	7	7	7	7	1	0
Carioto, L.	Malignant histiocytosis in a Bernese mountain dog presenting as a mandibular mass	Can Vet J	1997	38	2	7	7	7	7	7	1	0
Carle, D. S.; Shope, B. H.	Diagnostic imaging in veterinary dental practice. Peripheral odontogenic fibroma (POF)	J Am Vet Med Assoc	2013	243	11	8	7	7	7	7	2	0
Chang, S. C.; Liao, J. W.; Liu, C. I.; Wong, M. L.; Cheng, F. P.	Osteoclastic-like giant cell tumour in a cat	J Feline Med Surg	2008	10	4	7	7	7	7	7	1	0
Chenier, S.; Dore, M.	Oral malignant melanoma with osteoid formation in a dog	Vet Pathol	1999	36	1	7	7	7	7	7
Ciekot, P. A.; Powers, B. E.; Withrow, S. J.; Straw, R. C.; Ogilvie, G. K.; LaRue, S. M.	Histologically low-grade, yet biologically high-grade, fibrosarcomas of the mandible and maxilla in dogs: 25 cases (1982-1991)	J Am Vet Med Assoc	1994	204	4	6	6	6	6	7	1	1
Clarke, B. S.; Mannion, P. A.; White, R. A.	Rib metastases from a non-tonsillar squamous cell carcinoma in a dog	J Small Anim Pract	2011	52	3	7	7	7	7	7	2	0
Colgin, L. M.; Schulman, F. Y.; Dubielzig, R. R.	Multiple epulides in 13 cats	Vet Pathol	2001	38	2	6	6	6	6	7	0	0
Coyle, V. J.; Rassnick, K. M.; Borst, L. B.; Rodriguez, C. O., Jr.; Northrup, N. C.; Fan, T. M.; Garrett, L. D.	Biological behaviour of canine mandibular osteosarcoma. A retrospective study of 50 cases (1999-2007)	Vet Comp Oncol	2015	13	2	6	6	6	6	7	3	0
Culp, W. T.; Ehrhart, N.; Withrow, S. J.; Rebhun, R. B.; Boston, S.; Buracco, P.; Reiter, A. M.; Schallberger, S. P.; Aldridge, C. F.; Kent, M. S.; Mayhew, P. D.; Brown, D. C.	Results of surgical excision and evaluation of factors associated with survival time in dogs with lingual neoplasia: 97 cases (1995-2008)	J Am Vet Med Assoc	2013	242	10	6	6	6	6	7	3	0
Cushing, T.; Barnard, S.; Fleis, R.; Peters, R.	Pseudoangiomatous squamous cell carcinoma in the oral cavity of a dog	J Vet Diagn Invest	2010	22	2	7	7	7	7	7	1	0
Delaney, M. A.; Singh, K.; Murphy, C. L.; Solomon, A.; Nel, S.; Boy, S. C.	Immunohistochemical and biochemical evidence of ameloblastic origin of amyloid-producing odontogenic tumors in cats	Vet Pathol	2013	50	2	9	6	6	6	7	1	0
Desoutter, A. V.; Goldschmidt, M. H.; Sanchez, M. D.	Clinical and histologic features of 26 canine peripheral giant cell granulomas (formerly giant cell epulis)	Vet Pathol	2012	49	6	6	6	6	6	7	1	0
Diamond, S. S.; Raflo, C. P.; Anderson, M. P.	Multilobular osteosarcoma in the dog	Vet Pathol	1980	17	6	7	7	7	7	7	0	1
Doring, S.; Arzi, B.	Diagnostic Imaging in Veterinary Dental Practice. Oral adenocarcinoma	J Am Vet Med Assoc	2015	247	6	8	7	7	7	7	1	0
Druet, I. M. C.; Husson, J. C.; Gaillot, H. A.; Hennet, P. R.	Diagnostic Imaging in Veterinary Dental Practice	J Am Vet Med Assoc	2017	251	10	7	7	7	7	7	2	0
Dubielzig, R. R.; Gengler, W. R.; Marks, S. C., Jr.	Multiple sarcomas of dental follicular mononuclear cells in a five-month-old dog	J Vet Diagn Invest	1994	6	1	7	7	7	7	7	1	1
Dubielzig, R. R.; Thrall, D. E.	Ameloblastoma and keratinizing ameloblastoma in dogs	Vet Pathol	1982	19	6	6	5	6	6	7	3	0
Eickhoff, M.; Seeliger, F.; Simon, D.; Fehr, M.	Erupted bilateral compound odontomas in a dog	J Vet Dent	2002	19	3	7	7	7	7	7	1	0
Esplin, D. G.	Survival of dogs following surgical excision of histologically well-differentiated melanocytic neoplasms of the mucous membranes of the lips and oral cavity	Vet Pathol	2008	45	6	4	5	6	6	7	4	0
Eubanks, D. L.; Ray, J. D., Jr.; Bushby, P. A.; Anderson, C.	Multilobular tumor of bone in the mandible of a dog	J Vet Dent	2010	27	3	7	7	7	7	7	1	0
Eubanks, D. L.; Ray, J. D., Jr.; Bushby, P. A.; Anderson, C.	Multilobular tumor of bone in the mandible of a dog	J Vet Dent	2010	27	3	7	7	7	7	7	1	0
Farcas, N.; Arzi, B.; Verstraete, F. J.	Oral and maxillofacial osteosarcoma in dogs: a review	Vet Comp Oncol	2014	12	3	8	8	8	8	7	1	0
Felizzola, C. R.; Martins, M. T.; Stopiglia, A.; de Araujo, N. S.; de Sousa, S. O.	Compound odontoma in three dogs	J Vet Dent	2003	20	2	6	6	6	6	7	1	0
Fiani, N.; Arzi, B.; Johnson, E. G.; Murphy, B.; Verstraete, F. J.	Osteoma of the oral and maxillofacial regions in cats: 7 cases (1999-2009)	J Am Vet Med Assoc	2011	238	11	6	6	6	6	7	1	0
Fitzgerald, W.; Slocombe, R.; Caiafa, A.	Fibrous dysplasia of mandibular bone in a dog	J Vet Dent	2002	19	2	7	7	7	7	7	2	0
Force, J.	Diagnostic imaging in veterinary dental practice. Canine acanthomatous ameloblastoma	J Am Vet Med Assoc	2009	235	9	7	7	7	7	7	2	0
Fox, L. E.; Geoghegan, S. L.; Davis, L. H.; Hartzel, J. S.; Kubilis, P.; Gruber, L. A.	Owner satisfaction with partial mandibulectomy or maxillectomy for treatment of oral tumors in 27 dogs	J Am Anim Hosp Assoc	1997	33	1	5	6	6	6	7	1	0
Frankel, M.	Surgical removal of an odontoma in a dog	J Vet Dent	1988	5	4	7	7	7	7	7	0	0
Frazier, S. A.; Johns, S. M.; Ortega, J.; Zwingenberger, A. L.; Kent, M. S.; Hammond, G. M.; Rodriguez, C. O., Jr.; Steffey, M. A.; Skorupski, K. A.	Outcome in dogs with surgically resected oral fibrosarcoma (1997-2008)	Vet Comp Oncol	2012	10	1	4	6	6	6	7	1	0
Fulton, A. J.; Nemec, A.; Murphy, B. G.; Kass, P. H.; Verstraete, F. J.	Risk factors associated with survival in dogs with nontonsillar oral squamous cell carcinoma 31 cases (1990-2010)	J Am Vet Med Assoc	2013	243	5	6	3	6	6	7	1	0
Fulton, A.; Arzi, B.; Murphy, B.; Naydan, D. K.; Verstraete, F. J.	The expression of calretinin and cytokeratins in canine acanthomatous ameloblastoma and oral squamous cell carcinoma	Vet Comp Oncol	2014	12	4	4	5	6	5	7	1	2
Fulton, A.; Fiani, N.	Diagnostic imaging in veterinary dental practice. Dentigerous cyst with secondary infection	J Am Vet Med Assoc	2011	238	4	7	7	7	7	7	1	0
Galan, A.; Dominguez, J. M.; Perez, J.; Granados, M. M.; Martin-Suarez, E. M.; Gomez, R. J.; Zafra, R.	Odontogenic myxosarcoma of the jaw in a dog	Vet Rec	2007	161	19	7	7	7	7	7	1	0
Gardner, D. G.	Ameloblastomas in cats: a critical evaluation of the literature and the addition of one example	J Oral Pathol Med	1998	27	1	8	7	7	7	7	1	0
Gardner, D. G.	Epulides in the dog: a review	J Oral Pathol Med	1996	25	1	8	8	8	8	7	1	1
Gardner, D. G.	Canine acanthomatous epulis. The only common spontaneous ameloblastoma in animals	Oral Surg Oral Med Oral Pathol Oral Radiol Endod	1995	79	5	8	8	8	8	7	1	0
Gardner, D. G.	Spontaneous squamous cell carcinomas of the oral region in domestic animals: a review and consideration of their relevance to human research	Oral Dis	1996	2	2	8	8	8	8	7	1	0
Gardner, D. G.; Baker, D. C.	The relationship of the canine acanthomatous epulis to ameloblastoma	J Comp Pathol	1993	108	1	8	8	6	8	7	1	0
Gardner, D. G.; Baker, D. C.	Fibromatous epulis in dogs and peripheral odontogenic fibroma in human beings: two equivalent lesions	Oral Surg Oral Med Oral Pathol	1991	71	3	8	8	6	8	7	1	0
Gardner, D. G.; Dubielzig, R. R.	Feline inductive odontogenic tumor (inductive fibroameloblastoma)--a tumor unique to cats	J Oral Pathol Med	1995	24	4	8	8	7	8	7	1	0
Gardner, D. G.; Dubielzig, R. R.	The histopathological features of canine keratinizing ameloblastoma	J Comp Pathol	1993	109	4	6	5	6	6	7	1	0
Gardner, D. G.; Dubielzig, R. R.; McGee, E. V.	The so-called calcifying epithelial odontogenic tumour in dogs and cats (amyloid-producing odontogenic tumour)	J Comp Pathol	1994	111	3	8	6	6	6	7	1	0
Gardner, H.; Fidel, J.; Haldorson, G.; Dernell, W.; Wheeler, B.	Canine oral fibrosarcomas: a retrospective analysis of 65 cases (1998-2010)	Vet Comp Oncol	2015	13	1	6	6	6	6	7	1	0
Gassel, A. D.; Huber, M. L.	What is your diagnosis? A 2.0 x 1.75-cm well-circumscribed ovoid mineralized opacity over the left mandible	J Am Vet Med Assoc	2002	220	8	7	7	7	7	7	2	0
Gillem, J. M.; Sullivan, L.; Sorenmo, K. U.	Diagnosis and Multimodal Treatment of Metastatic Maxillofacial Juvenile Embryonal Rhabdomyosarcoma in a Young Golden Retriever	J Am Anim Hosp Assoc	2018	54	5	7	7	7	7	7	1	0
Ginel, P. J.; Novales, M.; Molleda, J. M.; Perez, J.; Mozos, E.	Mandibular fibroblastic osteosarcoma in a three-month-old dog	Vet Rec	1996	139	5	7	7	7	7	7	1	0
Giuliano, A.; Swift, R.; Arthurs, C.; Marote, G.; Abramo, F.; McKay, J.; Thomson, C.; Beltran, M.; Millar, M.; Priestnall, S.; Dobson, J.; Costantino-Casas, F.; Petrou, T.; McGonnell, I. M.; Davies, A. J.; Weetman, M.; Garden, O. A.; Masters, J. R.; Thrasivoulou, C.; Ahmed, A.	Quantitative Expression and Co-Localization of Wnt Signalling Related Proteins in Feline Squamous Cell Carcinoma	PLoS One	2016	11	8	9	5	9	9	7	1	2
Goldschmidt, S. L.; Bell, C. M.; Hetzel, S.; Soukup, J.	Clinical Characterization of Canine Acanthomatous Ameloblastoma (CAA) in 263 dogs and the Influence of Postsurgical Histopathological Margin on Local Recurrence	J Vet Dent	2017	34	4	6	5	6	6	7	1	1
Griffith, J. W.; Frey, R. A.; Sharkey, F. E.	Synovial sarcoma of the jaw in a dog	J Comp Pathol	1987	97	3	7	7	7	7	7	0	0
Gupta, K.; Singh, A.; Sood, N.; Mohindroo, J.; Sood, N. K.	A rare case of odontogenic myxoma in a dog	J Vet Med A Physiol Pathol Clin Med	2005	52	8	7	7	7	7	7	1	0
Gurel, A.; Sennazli, G.; Ozer, K.; Gulcubuk, A.	Maxillary ameloblastoma case of a dog	J Vet Sci	2003	4	1	7	7	7	7	7	1	0
Hale, F. A.; Wilcock, B. P.	Compound odontoma in a dog	J Vet Dent	1996	13	3	7	7	7	7	7	2	0
Hansen, D.; Goldstein, G.; Crews, L.; Snyder, L.; Speltz, M. C.	Intraosseous maxillary hemangioma in an immature Bassett Hound	J Vet Dent	2010	27	4	7	7	7	7	7	1	0
Hatai, H.; Iba, M.; Kojima, D.; Park, C. H.; Tsuchida, Y.; Oyamada, T.	Spindle cell ameloblastic carcinoma in a labrador retriever dog	J Vet Med Sci	2013	75	5	7	7	7	7	7	1	0
Hawkins, C. D.; Jones, B. R.	Adamantinoma in a cat	Aust Vet J	1982	59	2	7	7	7	7	7	1	0
Hiscox, L. A.; Dumais, Y.	Peripheral Giant Cell Granuloma in a Dog	J Vet Dent	2015	32	2	7	7	7	7	7	1	0
Hodik, V.; Loeb, E.; Ranen, E.	Chondroma of the vertical ramus of the feline mandible	J Feline Med Surg	2012	14	12	7	7	7	7	7	2	0
Holly, V. L.; Zwicker, L. A.; Starrak, G.; Leis, M. L.; Bauer, B. S.; Osinchuk, S.; Sandmeyer, L. S.; Grahn, B. H.	Odontogenic parakeratinized cyst resulting in exophthalmos and palatine, maxillary, and zygomatic bone erosion in a dog	Vet Ophthalmol	2018	21	5	7	7	7	7	7	1	0
Hoyer, N. K.: Bannon, K. M.: Bell, C. M.: Soukup, J. W.	Extensive Maxillary Odontomas in 2 Dogs	J Vet Dent	2016	33	4	6	6	6	6	7	2	0
Hutson, C. A.; Willauer, C. C.; Walder, E. J.; Stone, J. L.; Klein, M. K.	Treatment of mandibular squamous cell carcinoma in cats by use of mandibulectomy and radiotherapy: seven cases (1987-1989)	J Am Vet Med Assoc	1992	201	5	6	6	6	6	7	2	0
Ickes, J. C.; Moore, K. W.; Morales, S. C.	What is your diagnosis? Osteochondroma	J Am Vet Med Assoc	2012	241	9	7	7	7	7	7	2	0
Ishikawa, T.; Yamamoto, H.	Case of calcifying epithelial odontogenic tumour in a dog	J Small Anim Pract	1996	37	12	7	7	7	7	7	2	0
Jimenez, M. A.; Castejon, A.; San Roman, F.; Castano, M.; Rodriguez-Bertos, A.	Maxillary ameloblastic carcinoma in an Alaskan Malamute	Vet Pathol	2007	44	1	7	7	7	7	7	1	0
Klima, L. J.; Goldstein, G. S.	Surgical management of compound odontoma in a dog	J Vet Dent	2007	24	2	7	7	7	7	7	1	0
Kosovsky, J. K.; Matthiesen, D. T.; Marretta, S. M.; Patnaik, A. K.	Results of partial mandibulectomy for the treatment of oral tumors in 142 dogs	Vet Surg	1991	20	6	6	6	6	6	7	2	0
Kuwamura, M.; Kanehara, T.; Yamate, J.; Shimada, T.; Kotani, T.	Amyloid-producing odontogenic tumor in a Shih-Tzu dog	J Vet Med Sci	2000	62	6	7	7	7	7	7	1	0
LaDouceur, E. E.; Walker, K. S.; Mohr, F. C.; Murphy, B.	Odontogenic keratocyst in a cat	J Comp Pathol	2014	151	2019-02-03	7	7	7	7	7	1	0
Leite-Filho, R. V.; Tagliari, N. J.; Grandi, F.; Laisse, C. J. M.; Gerardi, D. G.; Pavarini, S. P.	Cytologic features of a feline inductive odontogenic tumor	Vet Clin Pathol	2017	46	3	7	7	7	7	7	1	0
Lewis, J. R.; O'Brien, T. G.; Skorupski, K. A.; Krick, E. L.; Reiter, A. M.; Jennings, M. W.; Jurney, C. H.; Shofer, F. S.	Polyamine inhibitors for treatment of feline oral squamous cell carcinoma: a proof-of-concept study	J Vet Dent	2013	30	3	2	6	6	6	7	1	1, 2
Liptak, J. M.; Canfield, P. J.; Hunt, G. B.	Dermoid cyst in the tongue of a dog	Aust Vet J	2000	78	3	7	7	7	7	7	1	0
Lobprise, H. B.; Wiggs, R. B.	Dentigerous cyst in a dog	J Vet Dent	1992	9	1	7	7	7	7	7	2	0
MacEwen, E. G.; Kurzman, I. D.; Vail, D. M.; Dubielzig, R. R.; Everlith, K.; Madewell, B. R.; Rodriguez, C. O., Jr.; Phillips, B.; Zwahlen, C. H.; Obradovich, J.; Rosenthal, R. C.; Fox, L. E.; Rosenberg, M.; Henry, C.; Fidel, J.	Adjuvant therapy for melanoma in dogs: results of randomized clinical trials using surgery, liposome-encapsulated muramyl tripeptide, and granulocyte macrophage colony-stimulating factor	Clin Cancer Res	1999	5	12	0	2	2	2	7	3	2
MacEwen, E. G.; Patnaik, A. K.; Harvey, H. J.; Hayes, A. A.; Matus, R.	Canine oral melanoma: comparison of surgery versus surgery plus Corynebacterium parvum	Cancer Invest	1986	4	5	2	0	2	2	7	0	1
Malmberg, J. L.; Howerth, E. W.; Powers, B. E.; Schaffer, P. A.	Acanthomatous ameloblastoma with atypical foci in five dogs	J Vet Diagn Invest	2017	29	2	6	6	6	6	7	1	0
Martano, M.; Damiano, S.; Restucci, B.; Paciello, O.; Russo, V.; Maiolino, P.	Nuclear morphometry in canine acanthomatous ameloblastomas and squamous cell carcinomas	Eur J Histochem	2006	50	2	5	5	6	5	7	1	0
Martano, M.; Iussich, S.; Morello, E.; Buracco, P.	Canine oral fibrosarcoma: Changes in prognosis over the last 30 years?	Vet J	2018	241		8	8	8	8	7	1	0
McCalla, T. L.; Moore, C. P.; Turk, J.; Collier, L. L.; Pope, E. R.	Multilobular osteosarcoma of the mandible and orbit in a dog	Vet Pathol	1989	26	1	7	7	7	7	7	1	0
Mestrinho, L. A.	Current Status and Future Perspectives in Canine Oral Squamous Cell Carcinoma	Vet Pathol	2018	55	2	8	8	8	8	7	1	0
Mestrinho, L. A.; Bernardo, E.; Niza, M. M.; Lloret, A.; Buracco, P.	Neoadjuvant chemoradiotherapy and surgery as treatment for oral maxillary squamous cell carcinoma in a dog	Aust Vet J	2012	90	7	7	7	7	7	7	1	0
Mestrinho, L. A.; Faisca, P.; Peleteiro, M. C.; Niza, M. M.	PCNA and grade in 13 canine oral squamous cell carcinomas: association with prognosis	Vet Comp Oncol	2017	15	1	0	6	6	6	7	1	0
Mestrinho, L. A.; Pissarra, H.; Carvalho, S.; Peleteiro, M. C.; Gawor, J.; Niza, Mmre	Comparison of Histological and Proliferation Features of Canine Oral Squamous Cell Carcinoma Based on Intraoral Location: 36 Cases	J Vet Dent	2017	34	2	6	5	6	6	7	3	2
Meyers, B.; Boy, S. C.; Steenkamp, G.	Diagnosis and management of odontogenic myxoma in a dog	J Vet Dent	2007	24	3	7	7	7	7	7	1	0
Miles, C. R.; Bell, C. M.; Pinkerton, M. E.; Soukup, J. W.	Maxillary ameloblastic fibroma in a dog	Vet Pathol	2011	48	4	7	7	7	7	7	1	0
Miller, M. A.; Towle, H. A.; Heng, H. G.; Greenberg, C. B.; Pool, R. R.	Mandibular ossifying fibroma in a dog	Vet Pathol	2008	45	2	7	7	7	7	7	1	0
Mills, J. H.; Lewis, R. J.	Adamantinoma--histogenesis and differentiation from the periodontal fibromatous epulis and squamous cell carcinoma	Can Vet J	1981	22	5	6	6	6	6	7	1	0
Moe, L.; Boysen, M.; Aas, M.; Lonaas, L.; Gamlem, H.; Bruland, O. S.	Maxillectomy and targeted radionuclide therapy with 153Sm-EDTMP in a recurrent canine osteosarcoma	J Small Anim Pract	1996	37	5	7	7	7	7	7	1	0
Moore, A. S.; Wood, C. A.; Engler, S. J.; Bengtson, A. E.	Radiation therapy for long-term control of odontogenic tumours and epulis in three cats	J Feline Med Surg	2000	2	1	6	6	6	6	7	1	0
Munday, J. S.; Tucker, R. S.; Kiupel, M.; Harvey, C. J.	Multiple oral carcinomas associated with a novel papillomavirus in a dog	J Vet Diagn Invest	2015	27	2	7	7	7	7	7	1	0
Murphy, S.; Blunden, A. S.; Dennis, R.; Neath, P.; Smith, K. C.	Intermandibular malignant mesenchymoma in a crossbreed dog	J Small Anim Pract	2006	47	9	7	7	7	7	7	2	0
Nakaichi, M.; Itamoto, K.; Hasegawa, K.; Morimoto, M.; Hayashi, T.; Une, S.; Taura, Y.; Tanaka, K.	Maxillofacial rhabdomyosarcoma in the canine maxillofacial area	J Vet Med Sci	2007	69	1	6	6	6	6	7	1	0
Nakaichi, M.; Yunuki, T.; Okuda, M.; Une, S.; Taura, Y.	Activity of matrix metalloproteinase-2 (MMP-2) in canine oronasal tumors	Res Vet Sci	2007	82	2	3	5	9	5	7	1	0
Nel, S.; Van Heerden, M. B.; Steenkamp, G.; Van Heerden, W. F.; Boy, S. C.	Immunohistochemical profile of odontogenic epithelium in developing dog teeth (Canis familiaris)	Vet Pathol	2011	48	1	9	5	9	9	7	1	0
Nemec, A.; Arzi, B.	Diagnostic imaging in veterinary dental practice. Oral carcinoma	J Am Vet Med Assoc	2010	237	9	7	7	7	7	7	1	0
Ng, K. K.; Fiani, N.; Peralta, S.	Diagnostic Imaging in Veterinary Dental Practice	J Am Vet Med Assoc	2018	252	4	8	7	7	7	7	1	0
Nyska, A.; Dayan, D.	Ameloblastic fibroma in a young cat	J Oral Pathol Med	1995	24	5	7	7	7	7	7	1	0
Ogilvie, G. K.; Sundberg, J. P.; O'Banion, M. K.; Badertscher, R. R., 2nd; Wheaton, L. G.; Reichmann, M. E.	Papillary squamous cell carcinoma in three young dogs	J Am Vet Med Assoc	1988	192	7	6	6	6	6	7	1	2
Ohmachi, T.; Taniyama, H.; Nakade, T.; Kaji, Y.; Furuoka, H.	Calcifying epithelial odontogenic tumours in small domesticated carnivores: histological, immunohistochemical and electron microscopical studies	J Comp Pathol	1996	114	3	7	5	9	6	7	1	0
Padgett, S. L.; Tillson, D. M.; Henry, C. J.; Buss, M. S.	Gingival vascular hamartoma with associated paraneoplastic hyperglycemia in a kitten	J Am Vet Med Assoc	1997	210	7	7	7	7	7	7	1	0
Parslow, A.; Taylor, D. P.; Simpson, D. J.	Clinical, computed tomographic, magnetic resonance imaging, and histologic findings associated with myxomatous neoplasia of the temporomandibular joint in two dogs	J Am Vet Med Assoc	2016	249	11	6	6	6	6	7	2	2
Pavlin, D.; Dolensek, T.; Svara, T.; Nemec, A.	Solid type primary intraosseous squamous cell carcinoma in a cat	BMC Vet Res	2018	14	1	7	7	7	7	7	1	1
Peralta, S.; Collins, B. G.; Caserto, B. G.	Diagnostic imaging in veterinary dental practice. Malignant melanoma	J Am Vet Med Assoc	2013	242	1	8	7	7	7	7	1	0
Pisamai, S.; Rungsipipat, A.; Kalpravidh, C.; Suriyaphol, G.	Gene expression profiles of cell adhesion molecules, matrix metalloproteinases and their tissue inhibitors in canine oral tumors	Res Vet Sci	2017	113		0	5	9	6	7	1	2
Poulet, F. M.; Valentine, B. A.; Summers, B. A.	A survey of epithelial odontogenic tumors and cysts in dogs and cats	Vet Pathol	1992	29	5	6	5	6	6	7	1	0
Przezdziecki, R.; Czopowicz, M.; Sapierzynski, R.	Accuracy of routine cytology and immunocytochemistry in preoperative diagnosis of oral amelanotic melanomas in dogs	Vet Clin Pathol	2015	44	4	9	5	6	9	7	1	0
Ramirez, G. A.; Ressel, L.; Altimira, J.; Vilafranca, M.	Mandibular odontogenic sarcoma (ameloblastic fibrodentinosarcoma) in an aged cat - Short communication	Acta Vet Hung	2017	65	1	7	7	7	7	7	2	0
Regalado Ibarra, A. M.; Legendre, L.; Munday, J. S.	Malignant Transformation of a Canine Papillomavirus Type 1-Induced Persistent Oral Papilloma in a 3-Year-Old Dog	J Vet Dent	2018	35	2	7	7	7	7	7	2	0
Remeeus, P.; Verbeek, M.	Gingival hemangiosacroma in a dog	J Vet Dent	2002	19	1	7	7	7	7	7	2	0
Riggs, J.; Adams, V. J.; Hermer, J. V.; Dobson, J. M.; Murphy, S.; Ladlow, J. F.	Outcomes following surgical excision or surgical excision combined with adjunctive, hypofractionated radiotherapy in dogs with oral squamous cell carcinoma or fibrosarcoma	J Am Vet Med Assoc	2018	253	1	4	3	6	4	7	3	0
Rothwell, J. T.; Valentine, B. A.; Eng, V. M.	Peripheral giant cell granuloma in a cat	J Am Vet Med Assoc	1988	192	8	7	7	7	7	7	1	0
Sakai, H.; Mori, T.; Iida, T.; Tokuma, Y.; Maruo, K.; Masegi, T.	Immunohistochemical features of proliferative marker and basement membrane components of two feline inductive odontogenic tumours	J Feline Med Surg	2008	10	3	7	6	6	6	7	1	0
Sakai, H.; Yanai, T.; Yoshida, K.; Iwasaki, T.; Fujioka, H.; Ota, J.; Isowa, K.; Masegi, T.	Ameloblastoma with prominent ossification in the mandible of a dog	J Vet Med Sci	1996	58	11	7	7	7	7	7	1	0
Sarowitz, B. N.; Davis, G. J.; Kim, S.	Outcome and prognostic factors following curative-intent surgery for oral tumours in dogs: 234 cases (2004 to 2014)	J Small Anim Pract	2017	58	3	4	5	6	6	7	2	0
Sawamoto, O.; Yamate, J.; Kuwamura, M.; Hagiwara, R.; Kurisu, K.	A canine peripheral nerve sheath tumor including peripheral nerve fibers	J Vet Med Sci	1999	61	12	7	7	7	7	7	1	0
Schlax, A.; Mai, W.; Duda, L. E.	What Is Your Diagnosis? Embryonal subclass of juvenile rhabdomyosarcoma	J Am Vet Med Assoc	2016	248	7	7	7	7	7	7	1	0
Schoofs, S. H.	Lingual hemangioma in a puppy: a case report and literature review	J Am Anim Hosp Assoc	1997	33	2	7	7	7	7	7	1	0
Scott, K. I.; Harvey, C. E.; Anthony, J. G.; Pool, R.	Odontogenic Fibromyxoma in a Cat: First Confirmed Case in This Species	J Vet Dent	2017	34	1	7	7	7	7	7	2	0
Selmic, L. E.; Lafferty, M. H.; Kamstock, D. A.; Garner, A.; Ehrhart, N. P.; Worley, D. R.; Withrow, S. J.; Lana, S. E.	Outcome and prognostic factors for osteosarcoma of the maxilla, mandible, or calvarium in dogs: 183 cases (1986-2012)	J Am Vet Med Assoc	2014	245	8	6	6	6	6	7	1	0
Shekell, C. C.; Thomson, M. J.; Miller, R. I.; Mackie, J. T.	Primary tonsillar mast cell tumour in a dog	Aust Vet J	2018	96	5	7	7	7	7	7	2	0
Shoieb, A. M.; Donnell, R. L.; Seaman, R.	Oral malignant squamo-melanocytic tumor in a dog	J Vet Dent	2009	26	4	7	7	7	7	7	1	0
Sitzman, C.	Simultaneous hyperplasia, metaplasia, and neoplasia in an 8 year-old boxer dog: a case report	J Vet Dent	2000	17	1	7	7	7	7	7	2	0
Skinner, O. T.; Boston, S. E.; Souza, C. H. M.	Patterns of lymph node metastasis identified following bilateral mandibular and medial retropharyngeal lymphadenectomy in 31 dogs with malignancies of the head	Vet Comp Oncol	2017	15	3	6	5	6	6	7	1	0
Smith, M. M.; Mask, C. S.	Squamous cell carcinoma associated with extraction of a maxillary canine tooth in a dog	J Vet Dent	2001	18	4	7	7	7	7	7	1	0
Smithson, C. W.; Smith, M. M.; Tappe, J.; Beaudin, A.; Bradley, M.	Multicentric oral plasmacytoma in 3 dogs	J Vet Dent	2012	29	2	6	6	6	6	7	2	0
Soltero-Rivera, M.; Engiles, J. B.; Reiter, A. M.; Reetz, J.; Lewis, J. R.; Sanchez, M. D.	Benign and Malignant Proliferative Fibro-osseous and Osseous Lesions of the Oral Cavity of Dogs	Vet Pathol	2015	52	5	6	9	6	6	7	1	0
Soukup, J. W.; Snyder, C. J.; Simmons, B. T.; Pinkerton, M. E.; Chun, R.	Clinical, histologic, and computed tomographic features of oral papillary squamous cell carcinoma in dogs: 9 cases (2008- 2011)	J Vet Dent	2013	30	1	6	6	6	6	7	1	0
Speltz, M. C.; Pool, R. R.; Hayden, D. W.	Pathology in practice. Ossifying fibroma of the right mandible	J Am Vet Med Assoc	2009	235	11	7	7	7	7	7	1	0
Stapleton, B. L.; Barrus, J. M.	Papillary squamous cell carcinoma in a young dog	J Vet Dent	1996	13	2	7	7	7	7	7	2	0
Straw, R. C.; LeCouteur, R. A.; Powers, B. E.; Withrow, S. J.	Multilobular osteochondrosarcoma of the canine skull: 16 cases (1978-1988)	J Am Vet Med Assoc	1989	195	12	6	6	6	6	7	1	1
Straw, R. C.; Powers, B. E.; Klausner, J.; Henderson, R. A.; Morrison, W. B.; McCaw, D. L.; Harvey, H. J.; Jacobs, R. M.; Berg, R. J.	Canine mandibular osteosarcoma: 51 cases (1980-1992)	J Am Anim Hosp Assoc	1996	32	3	6	6	6	6	7	1	1
Syrcle, J. A.; Bonczynski, J. J.; Monette, S.; Bergman, P. J.	Retrospective evaluation of lingual tumors in 42 dogs: 1999-2005	J Am Anim Hosp Assoc	2008	44	6	4	6	6	6	7	2	0
Taney, K. G.; Dubielzig, R. R.; Trotter, T. S.; Smith, M. M.	Bilateral maxillary periodontal ligament hamartoma in a dog	J Vet Dent	2005	22	2	7	7	7	7	7	2	0
Treggiari, E.; Grant, J. P.; North, S. M.	A retrospective review of outcome and survival following surgery and adjuvant xenogeneic DNA vaccination in 32 dogs with oral malignant melanoma	J Vet Med Sci	2016	78	5	6	0	6	6	7	2	0
Tsai, Y. C.; Jeng, C. R.; Zhuo, Y. X.; Tsai, Y. C.; Liu, C. H.; Pang, V. F.	Amyloid-producing odontogenic tumor and its immunohistochemical characterization in a Shih Tzu dog	Vet Pathol	2007	44	2	7	7	7	7	7	1	0
Tsuchiya, T.; Suzuki, K.; Hojo, Y.; Shiraki, A.; Imaoka, M.; Shibutani, M.; Mitsumori, K.	Low-grade myofibroblastic sarcoma of the maxillary region in a dog	J Comp Pathol	2012	147	1	0	7	7	7	7	1	0
Valentine, B. A.; Eckhaus, M. A.	Peripheral giant cell granuloma (giant cell epulis) in two dogs	Vet Pathol	1986	23	3	6	6	6	6	7	0	1
Valentine, B. A.; Flanders, J. A.; Corapi, W. V.; Rendano, V. T.	Central giant cell granuloma in the mandible of a dog	J Am Vet Med Assoc	1988	192	5	7	7	7	7	7	1	0
van Nimwegen, S. A.; Bakker, R. C.; Kirpensteijn, J.; van Es, R. J. J.; Koole, R.; Lam, Mgeh; Hesselink, J. W.; Nijsen, J. F. W.	Intratumoral injection of radioactive holmium ( (166) Ho) microspheres for treatment of oral squamous cell carcinoma in cats	Vet Comp Oncol	2018	16	1	0	3	3	3	7	1	2
Velázquez-Urgel, Ignacio; Sánchez, Melissa D.; Buelow, Mary E.; Villamizar-Martinez, Lenin A.; Reiter, Alexander M.	Maxillary and Mandibular Peripheral Odontogenic Fibromas (Fibromatous Epulides of Periodontal Ligament Origin) in a Cat	Journal of Veterinary Dentistry	2018	35	4	7	7	7	7	7	1	0
Verstraete, F. J.; Ligthelm, A. J.; Weber, A.	The histological nature of epulides in dogs	J Comp Pathol	1992	106	2	5	6	6	6	7	1	0
Volker, M. K.; Luskin, I. R.	Oral osteoma in 6 dogs	J Vet Dent	2014	31	2	6	6	6	6	7	2	0
Volker, M. K.; Luskin, I. R.	Diagnostic imaging in veterinary dental practice. Osteoma, a benign bone tumor	J Am Vet Med Assoc	2012	241	12	7	7	7	7	7	2	0
Vos, J. H.; Goedegebuure, S. A.; Bron-Dietz, G. M.	A feline dental tumor resembling calcifying epithelial odontogenic tumor in man	Vet Pathol	1985	22	5	7	7	7	7	7	1	0
Walsh, K. M.; Denholm, L. J.; Cooper, B. J.	Epithelial odontogenic tumours in domestic animals	J Comp Pathol	1987	97	5	5	5	5	5	7	1	0
White, R. A.; Jefferies, A. R.; Gorman, N. T.	Sarcoma development following irradiation of acanthomatous epulis in two dogs	Vet Rec	1986	118	24	6	6	6	6	7	0	0
Wingo, K.	Histopathologic Diagnoses From Biopsies of the Oral Cavity in 403 Dogs and 73 Cats	J Vet Dent	2018	35	1	5	5	5	5	7	2	0
Woodward, T. M.	Recurrent ossifying epulis in a dog	J Vet Dent	2002	19	2	7	7	7	7	7	2	0
Wright, Z. M.; Rogers, K. S.; Mansell, J.	Survival data for canine oral extramedullary plasmacytomas: a retrospective analysis (1996-2006)	J Am Anim Hosp Assoc	2008	44	2	6	5	6	6	7	1	0
Yoshida, K.; Yanai, T.; Iwasaki, T.; Sakai, H.; Ohta, J.; Kati, S.; Ishikawa, K.; Lackner, A. A.; Masegi, T.	Proliferative potential of canine oral epulides and malignant neoplasms assessed by bromodeoxyuridine labeling	Vet Pathol	1999	36	1	0	6	9	6	7	3	1
Yoshida, K.; Yanai, T.; Iwasaki, T.; Sakai, H.; Ohta, J.; Kati, S.; Minami, T.; Lackner, A. A.; Masegi, T.	Clinicopathological study of canine oral epulides	J Vet Med Sci	1999	61	8	5	5	6	5	7	1	1
Barbudo, G. R.; Selmi, A. L.; Canola, J. C.	Oral and maxillofacial reconstruction in a cat using wire and acrylic	J Vet Dent	2000	17	4	7	7	7	7	8	1	0
Basuki, Williana; Rawlinson, Jennifer E.; Palmer, Ross H.	Repair of Bilateral Comminuted Mandibular Fractures in a 12-Week-Old Puppy Using Locking and Nonlocking Maxillofacial Reconstruction Plates	Journal of Veterinary Dentistry	2018	35	4	7	7	7	7	8	1	0
Beckman, B.; Smith, M. M.	Interarcade bonding for non-invasive mandibular fracture repair	J Vet Dent	2009	26	1	8	8	8	8	8	2	0
Bennett, J. W.; Kapatkin, A. S.; Marretta, S. M.	Dental composite for the fixation of mandibular fractures and luxations in 11 cats and 6 dogs	Vet Surg	1994	23	3	6	6	6	6	8	2	0
Bilgili, H.; Kurum, B.	Treatment of fractures of the mandible and maxilla by mini titanium plate fixation systems in dogs and cats	Aust Vet J	2003	81	11	6	6	6	6	8	1	0
Bonner, S. E.; Reiter, A. M.; Lewis, J. R.	Orofacial manifestations of high-rise syndrome in cats: a retrospective study of 84 cases	J Vet Dent	2012	29	1	6	6	6	6	8	1	0
Bright, S. R.; Mellanby, R. J.; Williams, J. M.	Oropharyngeal stick injury in a Bengal cat	J Feline Med Surg	2002	4	3	7	7	7	7	8	2
Buchet, M.; Boudrieau, R. J.	Correction of malocclusion secondary to maxillary impaction fractures using a mandibular symphyseal realignment in eight cats	J Am Anim Hosp Assoc	1999	35	1	6	6	6	6	8	1	0
Buelow, M. E.; Marretta, S. M.	Diagnostic imaging in veterinary dental practice. Mandibular fractures diagnosed by radiography	J Am Vet Med Assoc	2011	239	7	8	7	7	7	8	1	0
Castejon-Gonzalez, A. C.; Buelow, M. E.; Reiter, A. M.	Management and Outcome of Maxillofacial Trauma in a 9-Week-Old Dog	J Vet Dent	2018	35	3	7	7	7	7	8	1	0
Cetinkaya, M. A.	Temporomandibular joint injuries and ankylosis in the cat	Vet Comp Orthop Traumatol	2012	25	5	3	5	6	5	8	1	0
Cetinkaya, M. A.; Yardimci, C.; Kaya, U.	Lingual arch bar application for treatment of rostral mandibular body fractures in cats	Vet Surg	2011	40	4	6	6	6	6	8	1	0
Cook, W. T.; Smith, M. M.; Markel, M. D.; Grant, J. W.	Influence of an interdental full pin on stability of an acrylic external fixator for rostral mandibular fractures in dogs	Am J Vet Res	2001	62	4	9	9	9	9	8	1	2
Crochik, S. S.; McGill, J.	What is your diagnosis? The right maxillary canine tooth	J Am Vet Med Assoc	2012	240	10	8	7	7	7	8	1	0
Currao, R. L.; Franks, J. N.	Radical maxillectomy as a successful treatment for gunshot-induced maxillary and nasal cavity trauma in a dog	Vet Comp Orthop Traumatol	2011	24	6	7	7	7	7	8	2	0
de Souza, H. J.; Amorim, F. V.; Corgozinho, K. B.; Tavares, R. R.	Management of the traumatic oronasal fistula in the cat with a conical silastic prosthetic device	J Feline Med Surg	2005	7	2	7	7	7	7	8	1	0
Doring, S.	Diagnostic Imaging in Veterinary Dental Practice	J Am Vet Med Assoc	2016	248	12	8	7	7	7	8	1	0
Edstrom, E. J.; Smith, M. M.; Taney, K.; Smithson, C. W.	Traumatic Intrusion of a Maxillary Canine Tooth: 3 Cases	J Vet Dent	2015	32	1	6	6	6	6	8	2	0
Fricke, J.; Linn, K.; Anthony, J. M.	Treatment for traumatic craniofacial deformation with restriction of the temporomandibular joint in a dog	J Vet Dent	2008	25	4	7	7	7	7	8	1	0
Fulton, A.	Diagnostic imaging in veterinary dental practice. Maxillofacial trauma	J Am Vet Med Assoc	2013	242	2	7	7	7	7	8	1	0
Goldschmidt, S.; Zimmerman, C.; Collins, C.; Hetzel, S.; Ploeg, H. L.; Soukup, J. W.	The Influence of Force Direction on the Fracture Pattern and Fracture Resistance of Canine Teeth in Dogs	J Vet Dent	2017	34	1	9	9	9	9	8	1	0
Gracis, M.; Orsini, P.	Treatment of traumatic dental displacement in dogs: six cases of lateral luxation	J Vet Dent	1998	15	2	6	6	6	6	8	1	0
Griffiths, L. G.; Tiruneh, R.; Sullivan, M.; Reid, S. W.	Oropharyngeal penetrating injuries in 50 dogs: a retrospective study	Vet Surg	2000	29	5	6	6	6	6	8	1	0
Guzu, M.; Hennet, P. R.	Mandibular body fracture repair with wire-reinforced interdental composite splint in small dogs	Vet Surg	2017	46	8	6	6	6	6	8	2	0
Hale, F. A.; Anthony, J. M.	Treatment of mandibular and dental fractures in a young dog	Can Vet J	1996	37	5	7	7	7	7	8	2	0
Hall, B. P.; Wiggs, R. B.	Acrylic splint and circumferential mandibular wire for mandibular fracture repair in a dog	J Vet Dent	2005	22	3	7	7	7	7	8	2	0
Kitshoff, A. M.; de Rooster, H.; Ferreira, S. M.; Steenkamp, G.	A retrospective study of 109 dogs with mandibular fractures	Vet Comp Orthop Traumatol	2013	26	1	5	6	6	6	8	1	0
Klima, L. J.	Temporomandibular joint luxation in the cat	J Vet Dent	2007	24	3	7	8	8	8	8	2	0
Knight, R.; Meeson, R. L.	Feline head trauma: a CT analysis of skull fractures and their management in 75 cats	J Feline Med Surg	2018			4	6	6	6	8	1	0
Lantz, G. C.; Salisbury, S. K.	Partial mandibulectomy for treatment of mandibular fractures in dogs: eight cases (1981-1984)	J Am Vet Med Assoc	1987	191	2	6	6	6	6	8	0	0
Legendre, L.	Use of maxillary and mandibular splints for restoration of normal occlusion following jaw trauma in a cat: a case report	J Vet Dent	1998	15	4	7	7	7	7	8	2	0
Legendre, L.	Intraoral acrylic splints for maxillofacial fracture repair	J Vet Dent	2003	20	2	8	8	8	8	8	2	0
Legendre, L. F.	Management of facial fractures in cats	Can Vet J	1999	40	11	8	8	8	8	8	2	0
Lopes, F. M.; Gioso, M. A.; Ferro, D. G.; Leon-Roman, M. A.; Venturini, M. A.; Correa, H. L.	Oral fractures in dogs of Brazil--a retrospective study	J Vet Dent	2005	22	2	6	5	5	5	8	1	0
Lothamer, C.; Snyder, C. J.; Duenwald-Kuehl, S.; Kloke, J.; McCabe, R. P.; Vanderby, R., Jr.	Crown Preservation of the Mandibular First Molar Tooth Impacts the Strength and Stiffness of Three Non-Invasive Jaw Fracture Repair Constructs in Dogs	Front Vet Sci	2015	2		9	9	9	9	8	1	1
Marshall, W. G.; Farrell, M.; Chase, D.; Carmichael, S.	Maxillomandibular circular external skeletal fixation for repair of bilateral fractures of the caudal aspect of the mandible in a dog	Vet Surg	2010	39	6	7	7	7	7	8	1	0
Meomartino, L.; Fatone, G.; Brunetti, A.; Lamagna, F.; Potena, A.	Temporomandibular ankylosis in the cat: a review of seven cases	J Small Anim Pract	1999	40	1	6	6	6	6	8	1	0
Moores, A. P.	Maxillomandibular external skeletal fixation in five cats with caudal jaw trauma	J Small Anim Pract	2011	52	1	6	6	6	6	8	2	0
Muir, P.; Gengler, W. R.	Interdental acrylic stabilisation of canine tooth root and mandibular fractures in a dog	Vet Rec	1999	145	2	7	7	7	7	8	1	0
Mulherin, B. L.; Snyder, C. J.; Soukup, J. W.	An alternative symphyseal wiring technique	J Vet Dent	2012	29	3	7	7	7	7	8	1	0
Mulherin, B. L.; Snyder, C. J.; Soukup, J. W.; Hetzel, S.	Retrospective evaluation of canine and feline maxillomandibular trauma cases. Comparison of lunar cycle and seasonality with non-maxillomandibular traumatic injuries (2003-2012)	Vet Comp Orthop Traumatol	2014	27	3	4	3	4	4	8	1	1
Mulherin, B. L.; Snyder, C. J.; Soukup, J. W.; Hetzel, S.	Retrospective evaluation of canine and feline maxillomandibular trauma cases. A comparison of signalment with non-maxillomandibular traumatic injuries (2003-2012)	Vet Comp Orthop Traumatol	2014	27	3	4	5	4	4	8	1	1
Nicholson, I.; Wyatt, J.; Radke, H.; Langley-Hobbs, S. J.	Treatment of caudal mandibular fracture and temporomandibular joint fracture-luxation using a bi-gnathic encircling and retaining device	Vet Comp Orthop Traumatol	2010	23	2	6	6	6	6	8	1	0
Rudy, R. L.; Boudrieau, R. J.	Maxillofacial and mandibular fractures	Semin Vet Med Surg (Small Anim)	1992	7	1	8	8	8	8	8	1	0
Salisbury, S. K.; Cantwell, H. D.	Conservative management of fractures of the mandibular condyloid process in three cats and one dog	J Am Vet Med Assoc	1989	194	1	6	6	6	6	8	1	0
Saverino, K. M.; Reiter, A. M.	Clinical Presentation, Causes, Treatment, and Outcome of Lip Avulsion Injuries in Dogs and Cats: 24 Cases (2001-2017)	Front Vet Sci	2018	5		6	6	6	6	8	1	0
Snyder, C. J.; Soukup, J. W.; Gengler, W. R.	Imaging and management of a caudal mandibular fracture in an immature dog	J Vet Dent	2009	26	2	7	7	7	7	8	1	0
Somrak, A. J.; Marretta, S. M.	Management of Temporomandibular Joint Luxation in a Cat Using a Custom-Made Tape Muzzle	J Vet Dent	2015	32	4	7	7	7	7	8	1	0
Soukup, J. W.; Hetzel, S.; Paul, A.	Classification and Epidemiology of Traumatic Dentoalveolar Injuries in Dogs and Cats: 959 Injuries in 660 Patient Visits (2004-2012)	J Vet Dent	2015	32	1	5	5	5	5	8	1	0
Soukup, J. W.; Mulherin, B. L.; Snyder, C. J.	Prevalence and nature of dentoalveolar injuries among patients with maxillofacial fractures	J Small Anim Pract	2013	54	1	5	5	5	5	8	1	0
Soukup, J. W.; Snyder, C. J.	Transmylohyoid orotracheal intubation in surgical management of canine maxillofacial fractures: an alternative to pharyngotomy endotracheal intubation	Vet Surg	2015	44	4	6	8	6	6	8	1	0
Soukup, J. W.; Snyder, C. J.	Traumatic Dentoalveolar and Maxillofacial Injuries in Cats: Overview of diagnosis and management	J Feline Med Surg	2014	16	11	8	8	8	8	8	1	0
Spodnick, G. J.	Replantation of a maxillary canine tooth after traumatic avulsion in a dog	J Vet Dent	1992	9	4	7	7	7	7	8	1	0
Thatcher, G.	Temporomandibular joint luxation in the cat: Diagnosis and management	Can Vet J	2017	58	9	8	8	8	8	8	2	0
Tundo, I.; Southerden, P.; Perry, A.; Haydock, R. M.	Location and distribution of craniomaxillofacial fractures in 45 cats presented for the treatment of head trauma	J Feline Med Surg	2018			6	5	6	6	8	2	0
Ulbricht, R. D.; Manfra Marretta, S.; Klippert, L. S.	Mandibular canine tooth luxation injury in a dog	J Vet Dent	2004	21	2	7	7	7	7	8	1	0
Umphlet, R. C.; Johnson, A. L.	Mandibular fractures in the dog. A retrospective study of 157 cases	Vet Surg	1990	19	4	6	6	6	6	8	1	0
van Ee, R. T.; Pechman, R. D.	False ankylosis of the temporomandibular joint in a cat	J Am Vet Med Assoc	1987	191	8	7	7	7	7	8	1	0
White, T. L.	Lip avulsion and mandibular symphyseal separation repair in an immature cat	J Vet Dent	2010	27	4	7	7	7	7	8	2	0
Whitney, W. O.; Mehlhaff, C. J.	High-rise syndrome in cats	J Am Vet Med Assoc	1987	191	11	5	6	6	6	8	2	0
Wood, B. C.	Management of rostral mandibular fracture including lateral luxation of a mandibular canine tooth in a dog	J Vet Dent	2003	20	2	7	7	7	7	8	1	0
Woodbridge, N.; Owen, M.	Feline mandibular fractures: a significant surgical challenge	J Feline Med Surg	2013	15	3	8	8	8	8	8	1	0
Abreu Villela, P.; Souza, N. C.; Baia, J. D.; Gioso, M. A.; Aranha, A. C. C.; de Freitas, P. M.	Antimicrobial photodynamic therapy (aPDT) and photobiomodulation (PBM - 660nm) in a dog with chronic gingivostomatitis	Photodiagnosis Photodyn Ther	2017	20		7	7	7	7	9	1	1
Adams, P.; Halfacree, Z. J.; Lamb, C. R.; Smith, K. C.; Baines, S. J.	Zygomatic salivary mucocoele in a Lhasa apso following maxillary tooth extraction	Vet Rec	2011	168	17	7	9	7	7	9	2	0
Alessio, T. L.; Krieger, E. M.	Transient unilateral vision loss in a dog following inadvertent intravitreal injection of bupivacaine during a dental procedure	J Am Vet Med Assoc	2015	246	9	7	7	7	7	9	1	0
Anderson, J. G.; Peralta, S.; Kol, A.; Kass, P. H.; Murphy, B.	Clinical and Histopathologic Characterization of Canine Chronic Ulcerative Stomatitis	Vet Pathol	2017	54	3	0	6	6	6	9	3	2
Arzi, B.; Fiani, N.	Diagnostic imaging in veterinary dental practice. Permeative bone loss in a Himalayan cat	J Am Vet Med Assoc	2009	235	10	7	7	7	7	9	1	0
Baird, K.	Lymphoplasmacytic gingivitis in a cat	Can Vet J	2005	46	6	7	7	0	7	9	1	0
Baral, R. M.; Catt, M. J.; Soon, L.; Martin, P.; Bosward, K. L.; Chen, S. C.; Malik, R.	Successful treatment of a localised CDC Group EF-4a infection in a cat	J Feline Med Surg	2007	9	1	7	7	7	7	9	2	0
Beckman, B. W.	Pathophysiology and management of surgical and chronic oral pain in dogs and cats	J Vet Dent	2006	23	1	8	8	8	8	9	2	0
Bell, C. M.; Soukup, J. W.	Histologic, Clinical, and Radiologic Findings of Alveolar Bone Expansion and Osteomyelitis of the Jaws in Cats	Vet Pathol	2015	52	5	6	6	6	6	9	1	0
Bellei, E.; Pisoni, L.; Joechler, M.; Pietra, M.	An Unusual Case of a Nasal Foreign Body in a Cat with Chronic Nasal Discharge	J Am Anim Hosp Assoc	2015	51	4	7	7	7	7	9	1	0
Blazejewski, S. W., 3rd; Lewis, J. R.; Gracis, M.; Woodward, T. M.; LeVan, L. M.; Ross, D. L.; Reiter, A. M.	Mandibular periostitis ossificans in immature large breed dogs: 5 cases (1999-2006)	J Vet Dent	2010	27	3	6	6	6	6	9	3	0
Block, K.: Battig, J.	Cryptococcal Maxillary Osteomyelitis and Osteonecrosis in a 18-Month-Old Dog	J Vet Dent	2017	34	2	7	7	7	7	9	2	0
Booij-Vrieling, H. E.; de Vries, T. J.; Schoenmaker, T.; Tryfonidou, M. A.; Penning, L. C.; Hazewinkel, H. A.; Everts, V.	Osteoclast progenitors from cats with and without tooth resorption respond differently to 1,25-dihydroxyvitamin D and interleukin-6	Res Vet Sci	2012	92	2	9	9	9	9	9	1	0
Booij-Vrieling, H. E.; Tryfonidou, M. A.; Riemers, F. M.; Penning, L. C.; Hazewinkel, H. A.	Inflammatory cytokines and the nuclear vitamin D receptor are implicated in the pathophysiology of dental resorptive lesions in cats	Vet Immunol Immunopathol	2009	132	2019-02-04	9	4	9	9	9	1	0
Boutoille, F.; Hennet, P.	Maxillary osteomyelitis in two Scottish terrier dogs with chronic ulcerative paradental stomatitis	J Vet Dent	2011	28	2	6	6	6	6	9	2	0
Bowersock, T. L.; Wu, C. C.; Inskeep, G. A.; Chester, S. T.	Prevention of bacteremia in dogs undergoing dental scaling by prior administration of oral clindamycin or chlorhexidine oral rinse	J Vet Dent	2000	17	1	2		2	2	9	3	2
Brown, D. C.; Bernier, N.; Shofer, F.; Steinberg, S. A.; Perkowski, S. Z.	Effect of intrathecal and intravenous administration of oxytocin on amplitude of the reflex-evoked muscle action potential after electrical stimulation of the tooth pulp in anesthetized dogs	Am J Vet Res	2002	63	10	9	9	9	9	9	1	2
Brown, D. C.; Bernier, N.; Shofer, F.; Steinberg, S. A.; Perkowski, S. Z.	Use of noninvasive dental dolorimetry to evaluate analgesic effects of intravenous and intrathecal administration of morphine in anesthetized dogs	Am J Vet Res	2002	63	10	0	9	9	9	9	1	2
Buelow, M. E.; Marretta, S. M.; Barger, A.; Lichtensteiger, C.	Lingual lesions in the dog and cat: recognition, diagnosis, and treatment	J Vet Dent	2011	28	3	8	8	8	8	9	1	0
Burke, F. J.; Johnston, N.; Wiggs, R. B.; Hall, A. F.	An alternative hypothesis from veterinary science for the pathogenesis of noncarious cervical lesions	Quintessence Int	2000	31	7	8	8	8	8	9	1	0
Canapp, S. O., Jr.; Cohn, L. A.; Maggs, D. J.; Miller, M. A.; Kerl, M. E.; O'Brien, D. P.	Xerostomia, xerophthalmia, and plasmacytic infiltrates of the salivary glands (Sjogren's-like syndrome) in a cat	J Am Vet Med Assoc	2001	218	1	7	7	7	7	9	1	0
Carmichael, D. T.; Williams, C. A.; Aller, M. S.	Renal dysplasia with secondary hyperparathyroidism and loose teeth in a young dog	J Vet Dent	1995	12	4	7	7	7	7	9	2	0
Castejon-Gonzalez, Ana C.; Soltero-Rivera, Maria; Brown, Dorothy C.; Reiter, Alexander M.	Treatment Outcome of 22 Dogs With Masticatory Muscle Myositis (1999-2015)	Journal of Veterinary Dentistry	2018	35	4	6	6	6	6	9	1	0
Clarke, B. S.; L'Eplattenier, H. F.	Zygomatic salivary mucocoele as a postoperative complication following caudal hemimaxillectomy in a dog	J Small Anim Pract	2010	51	9	7	7	7	7	9	2	0
Clarke, D. E.; Caiafa, A.	Oral examination in the cat: a systematic approach	J Feline Med Surg	2014	16	11	8	8	8	8	9	2	0
Collados, J.; Rodriguez-Bertos, A.; Pena, L.; Rodriguez-Quiros, J.; San Roman, F.	Lingual calcinosis circumscripta in a dog	J Vet Dent	2002	19	1	7	7	7	7	9	1	0
Corbee, R. J.; Booij-Vrieling, H. E.; van de Lest, C. H.; Penning, L. C.; Tryfonidou, M. A.; Riemers, F. M.; Hazewinkel, H. A.	Inflammation and wound healing in cats with chronic gingivitis/stomatitis after extraction of all premolars and molars were not affected by feeding of two diets with different omega-6/omega-3 polyunsaturated fatty acid ratios	J Anim Physiol Anim Nutr (Berl)	2012	96	4	2	2	2	2	9	1	0
Cornegliani, L.; Gracis, M.; Ferro, S.; Vercelli, A.; Roccabianca, P.	Sublingual reactive histiocytosis in a dog	J Vet Dent	2011	28	3	7	7	7	7	9	2	0
Davis, E. M.	Gene Sequence Analyses of the Healthy Oral Microbiome in Humans and Companion Animals	J Vet Dent	2016	33	2	8	8	7	8	9	2	0
de Farias, M. R.; Werner, J.; Ribeiro, M. G.; Rodigheri, S. M.; Cavalcante, C. Z.; Chi, K. D.; Condas, L. A.; Gonoi, T.; Matsuzama, T.; Yazama, K.	Uncommon mandibular osteomyelitis in a cat caused by Nocardia africana	BMC Vet Res	2012	8		7	7	7	7	9	1	2
de Fornel-Thibaud, P.; Blanchard, G.; Escoffier-Chateau, L.; Segond, S.; Guetta, F.; Begon, D.; Delisle, F.; Rosenberg, D.	Unusual case of osteopenia associated with nutritional calcium and vitamin D deficiency in an adult dog	J Am Anim Hosp Assoc	2007	43	1	7	7	7	7	9	1	0
De Lorenzi, D.; Bonfanti, U.; Masserdotti, C.; Caldin, M.; Furlanello, T.; Bertolini, G.	Nasal melanosis in three dogs	J Small Anim Pract	2006	47	11	6	0	6	6	9	2	0
de Vries, M.: Putter, G.	Perioperative anaesthetic care of the cat undergoing dental and oral procedures: key considerations	J Feline Med Surg	2015	17	1	8	8	8	8	9	2	0
DeForge, D. H.	Images in veterinary dental practice. Osteolysis of the apices of the distal and mesiobuccal roots of the tooth	J Am Vet Med Assoc	2004	224	6	8	7	7	7	9	2	0
DeForge, D. H.	Images in veterinary dental practice. Ulcerative lymphoplasmacytic stomatitis syndrome	J Am Vet Med Assoc	2004	224	2	8	7	7	7	9	2	0
DeLaurier, A.; Allen, S.; deFlandre, C.; Horton, M. A.; Price, J. S.	Cytokine expression in feline osteoclastic resorptive lesions	J Comp Pathol	2002	127	2019-02-03	4	5	4	4	9	1	2
DeLaurier, A.; Boyde, A.; Horton, M. A.; Price, J. S.	A scanning electron microscopy study of idiopathic external tooth resorption in the cat	J Periodontol	2005	76	7	0	6	6	6	9	1	2
Dolieslager, S. M.; Bennett, D.; Johnston, N.; Riggio, M. P.	Novel bacterial phylotypes associated with the healthy feline oral cavity and feline chronic gingivostomatitis	Res Vet Sci	2013	94	3	4	5	9	5	9	1	2
Dolieslager, S. M.; Lappin, D. F.; Bennett, D.; Graham, L.; Johnston, N.; Riggio, M. P.	The influence of oral bacteria on tissue levels of Toll-like receptor and cytokine mRNAs in feline chronic gingivostomatitis and oral health	Vet Immunol Immunopathol	2013	151	2019-03-04	5	4	9	5	9	1	2
Dolieslager, S. M.; Riggio, M. P.; Lennon, A.; Lappin, D. F.; Johnston, N.; Taylor, D.; Bennett, D.	Identification of bacteria associated with feline chronic gingivostomatitis using culture-dependent and culture-independent methods	Vet Microbiol	2011	148	1	5	5	9	5	9	1	2
Donoghue, S.; Scarlett, J. M.; Williams, C. A.; Saidla, J.	Diet as a risk factor for feline external odontoclastic resorption	J Nutr	1994	124	12 Suppl	5	5	5	5	9	0	0
Druet, I.; Hennet, P.	Relationship between Feline calicivirus Load, Oral Lesions, and Outcome in Feline Chronic Gingivostomatitis (Caudal Stomatitis): Retrospective Study in 104 Cats	Front Vet Sci	2017	4		3	5	6	4	9	2	0
Duncan, H. L.	Diagnostic imaging in veterinary dental practice. Dental caries	J Am Vet Med Assoc	2010	237	1	8	7	7	7	9	2	0
Ellenberger, S.; Snyder, C.	Bilateral extracapsular soft-tissue ossification affecting range of TMJ motion in an Airedale terrier	J Am Anim Hosp Assoc	2013	49	2	7	7	7	7	9	1	0
Eubanks, D. L.	Doggy breath: what causes it, how do I evaluate it, and what can I do about it?	J Vet Dent	2009	26	3	8	8	8	8	9	1	0
Farcas, N.; Lommer, M. J.; Kass, P. H.; Verstraete, F. J.	Dental radiographic findings in cats with chronic gingivostomatitis (2002-2012)	J Am Vet Med Assoc	2014	244	3	6	5	4	5	9	1	0
Floyd, M. R.	External odontoclastic resorptive lesions in cats--another opinion	J Vet Dent	1991	8	2	8	8	8	8	9	2	0
Franch, J.; Cesari, J. R.; Font, J.	Craniomandibular osteopathy in two Pyrenean mountain dogs	Vet Rec	1998	142	17	7	6	6	6	9	1	0
Frazho, J. K.; Tano, C. A.; Ferrell, E. A.	Diagnosis and treatment of dynamic closed-mouth jaw locking in a dog	J Am Vet Med Assoc	2008	233	5	5	7	7	7	9	2	0
French, S. L.; Anthony, J. M.	Surgical removal of a radicular odontogenic cyst in a four-year-old Dalmatian dog	J Vet Dent	1996	13	4	7	7	7	7	9	2	0
Gatineau, M.; El-Warrak, A. O.; Marretta, S. M.; Kamiya, D.; Moreau, M.	Locked jaw syndrome in dogs and cats: 37 cases (1998-2005)	J Vet Dent	2008	25	1	6	6	6	6	9	1	0
Gauthier, O.; Boudigues, S.; Pilet, P.; Aguado, E.; Heymann, D.; Daculsi, G.	Scanning electron microscopic description of cellular activity and mineral changes in feline odontoclastic resorptive lesions	J Vet Dent	2001	18	4	9	5	6	6	9	1	0
Gawor, J.; Niemiec, B.	Unilateral mandibular hyperostosis in a cat	J Vet Dent	2011	28	4	7	7	7	7	9	2	0
Gengler, W.; Dubielzig, R.; Ramer, J.	Physical examination and radiographic analysis to detect dental and mandibular bone resorption in cats: a study of 81 cases from necropsy	J Vet Dent	1995	12	3	5	5	5	5	9	1	0
Gibson, K. L.; Hedlund, C. S.	Aspirated dental calculus in a dog	J Am Vet Med Assoc	1992	200	4	7	7	7	7	9	1	0
Girard, N.; Servet, E.; Biourge, V.; Hennet, P.	Feline tooth resorption in a colony of 109 cats	J Vet Dent	2008	25	3	5	5	5	5	9	2	0
Girard, N.; Servet, E.; Hennet, P.; Biourge, V.	Tooth resorption and vitamin D3 status in cats fed premium dry diets	J Vet Dent	2010	27	3	9	4	9	9	9	4	0
Gorrel, C.	Tooth resorption in cats: pathophysiology and treatment options	J Feline Med Surg	2015	17	1	8	8	8	8	9	2	0
Gorrel, C.; Larsson, A.	Feline odontoclastic resorptive lesions: unveiling the early lesion	J Small Anim Pract	2002	43	11	5	4	6	6	9	2	2
Gracis, M.; Keith, D.; Vite, C. H.	Dental and craniofacial findings in eight miniature schnauzer dogs affected by myotonia congenita: preliminary results	J Vet Dent	2000	17	3	6	6	6	6	9	1	0
Guerreiro, C. E.; Appelboam, H.; Lowe, R. C.	Successful medical treatment for globe penetration following tooth extraction in a dog	Vet Ophthalmol	2014	17	2	7	7	7	7	9	2	0
Gunew, M.; Marshall, R.; Lui, M.; Astley, C.	Fatal venous air embolism in a cat undergoing dental extractions	J Small Anim Pract	2008	49	11	7	7	7	7	9	2	0
Hale, F. A.	Dental caries in the dog	J Vet Dent	1998	15	2	5	5	6	5	9	2	0
Hale, F. A.	Dental caries in the dog	Can Vet J	2009	50	12	6	8	8	8	9	2	0
Hale, F. A.; Anthony, J. M.	Prevention of hypothermia in cats during routine oral hygiene procedures	Can Vet J	1997	38	5	3	3	2	3	9	2	0
Hansen, D. L.; Goldstein, G. S.	Oral examination in the canine patient	J Vet Dent	2009	26	4	8	8	8	8	9	2	0
Harari, J.; Besser, T. E.; Gustafson, S. B.; Meinkoth, K.	Bacterial isolates from blood cultures of dogs undergoing dentistry	Vet Surg	1993	22	1	3	5	4	5	9	1	2
Haws, I. J.; Anthony, J. M.	Small animal dentistry in Canada: 1994 survey	Can Vet J	1996	37	1	5	5	6	5	9	2	2
Hennet, P. R.; Camy, G. A.; McGahie, D. M.; Albouy, M. V.	Comparative efficacy of a recombinant feline interferon omega in refractory cases of calicivirus-positive cats with caudal stomatitis: a randomised, multi-centre, controlled, double-blind study in 39 cats	J Feline Med Surg	2011	13	8	2	2	2	2	9	3	2
Hofmann-Lehmann, R.; Berger, M.; Sigrist, B.; Schawalder, P.; Lutz, H.	Feline immunodeficiency virus (FIV) infection leads to increased incidence of feline odontoclastic resorptive lesions (FORL)	Vet Immunol Immunopathol	1998	65	2019-02-04	9	4	4	4	9	1	2
Holmstrom, S. E.; Bellows, J.; Colmery, B.; Conway, M. L.; Knutson, K.; Vitoux, J.	AAHA dental care guidelines for dogs and cats	J Am Anim Hosp Assoc	2005	41	5	8	8	8	8	9	2	2
Holmstrom, S. E.; Bellows, J.; Juriga, S.; Knutson, K.; Niemiec, B. A.; Perrone, J.	2013 AAHA dental care guidelines for dogs and cats	J Am Anim Hosp Assoc	2013	49	2	8	8	8	8	9	2	0
Howes, C.; Longley, M.; Reyes, N.; Major, A. C.; Gracis, M.; Fulton Scanlan, A.; Bailey, S.; Langley-Hobbs, S. J.	Skull pathology in 10 cats with patellar fracture and dental anomaly syndrome	J Feline Med Surg	2018			6	6	6	6	9	3	0
Huchkowsky, S. L.	Craniomandibular osteopathy in a bullmastiff	Can Vet J	2002	43	11	7	7	7	7	9	1	0
Hunt, G. B.; Youmans, K. R.; Simpson, D. J.; Steel, R. J.	Retropharyngeal pain and swelling in a dog	Aust Vet J	1997	75	7	7	7	7	7	9	1	0
Ingham, K. E.; Gorrel, C.; Blackburn, J.; Farnsworth, W.	Prevalence of odontoclastic resorptive lesions in a population of clinically healthy cats	J Small Anim Pract	2001	42	9	5	5	5	5	9	4	0
Isogai, H.; Isogai, E.; Okamoto, H.; Shirakawa, H.; Nakamura, F.; Matsumoto, T.; Watanabe, T.; Miura, H.; Aoi, Y.; Kagota, W.; et al.,	Epidemiological study on periodontal diseases and some other dental disorders in dogs	Nihon Juigaku Zasshi	1989	51	6	5	5	5	5	9	0	0
Kang, M. H.; Lim, C. Y.; Park, H. M.	Nasopharyngeal tooth foreign body in a dog	J Vet Dent	2011	28	1	7	7	7	7	9	1	0
Kim, S. E.; Arzi, B.; Garcia, T. C.; Verstraete, F. J. M.	Bite Forces and Their Measurement in Dogs and Cats	Front Vet Sci	2018	5		8	8	8	8	9	1	1
Kouki, M. I.; Papadimitriou, S. A.; Psalla, D.; Kolokotronis, A.; Rallis, T. S.	Chronic Gingivostomatitis with Esophagitis in Cats	J Vet Intern Med	2017	31	6	3	4	4	4	9	1	0
Krug, W.; Marretta, S. M.; de Lorimier, L. P.; White, D. K.; Borst, L.	Diagnosis and management of Wegener's granulomatosis in a dog	J Vet Dent	2006	23	4	7	7	7	7	9	1	0
Kuntsi-Vaattovaara, H.; Verstraete, F. J.; Newsome, J. T.; Yuan, H.	Resolution of persistent oral papillomatosis in a dog after treatment with a recombinant canine oral papillomavirus vaccine	Vet Comp Oncol	2003	1	1	7	7	7	7	9	1	0
Legendre, L.	Cervical line lesions: an update	Can Vet J	1996	37	3	8	8	8	8	9	2	0
Legendre, L. F.	Dentistry on deciduous teeth: what, when, and how	Can Vet J	1994	35	12	8	8	8	8	9	2	0
Lewis, J. R.; Okuda, A.; Shofer, F. S.; Pachtinger, G.; Harvey, C. E.; Reiter, A. M.	Significant association between tooth extrusion and tooth resorption in domestic cats	J Vet Dent	2008	25	2	5	5	4	5	9	1	2
Lewis, J. R.; Reiter, A. M.	Management of generalized gingival enlargement in a dog--case report and literature review	J Vet Dent	2005	22	3	7	7	7	7	9	1	0
Lewis, J. R.; Reiter, A. M.; Mauldin, E. A.; Casal, M. L.	Dental abnormalities associated with X-linked hypohidrotic ectodermal dysplasia in dogs	Orthod Craniofac Res	2010	13	1	5	5	5	5	9	1	1
Lewis, J. R.; Tsugawa, A. J.	Gingival hyperplasia and granulation tissue associated with a feline dental resorptive lesion	J Vet Dent	2004	21	1	7	7	7	7	9	1	0
Lin, C. T.; Tasi, W. C.; Hu, C. K.; Lin, N. T.; Huang, P. Y.; Yeh, L. S.	Maxillary bone epithelial cyst in an adult miniature schnauzer	J Vet Med Sci	2008	70	9	7	7	7	7	9	1	0
Lin, Y. J.; Fung, K. K.; Kong, B. M.; DeSalva, S. J.	Gingival absorption of triclosan following topical mouthrinse application	Am J Dent	1994	7	1	9	0	9	9	9	0	0
Lindner, D. L.; Marretta, S. M.; Pijanowski, G. J.; Johnson, A. L.; Smith, C. W.	Measurement of bite force in dogs: a pilot study	J Vet Dent	1995	12	2	9	9	6	9	9	1	2
Lobprise, H. B.; Wiggs, R. B.	Anatomy, diagnosis and management of disorders of the tongue	J Vet Dent	1993	10	1	8	8	8	8	9	2	0
Lommer, M. J.	Efficacy of cyclosporine for chronic, refractory stomatitis in cats: A randomized, placebo-controlled, double-blinded clinical study	J Vet Dent	2013	30	1	2	2	2	2	9	2	2
Lommer, M. J.; Verstraete, F. J.	Prevalence of odontoclastic resorption lesions and periapical radiographic lucencies in cats: 265 cases (1995-1998)	J Am Vet Med Assoc	2000	217	12	5	5	5	5	9	1	0
Lopez Pena, M.; Munoz, F.; Aleman, N.; Gonzalez, A.; Pereira, J. L.; Nieto, J. M.	Hemangiomatosis associated with osteolysis of the mandible in a dog resembling Gorham-Stout disease in humans	Vet Pathol	2005	42	4	7	7	7	7	9	2	0
Loughran, C. M.; Raisis, A. L.; Haitjema, G.; Chester, Z.	Unilateral retrobulbar hematoma following maxillary nerve block in a dog	J Vet Emerg Crit Care (San Antonio)	2016	26	6	7	7	7	7	9	1	0
Low, S. B.; Peak, R. M.; Smithson, C. W.; Perrone, J.; Gaddis, B.; Kontogiorgos, E.	Evaluation of a topical gel containing a novel combination of essential oils and antioxidants for reducing oral malodor in dogs	Am J Vet Res	2014	75	7	2	2	2	2	9	1	2
Lund, E. M.; Bohacek, L. K.; Dahlke, J. L.; King, V. L.; Kramek, B. A.; Logan, E. I.	Prevalence and risk factors for odontoclastic resorptive lesions in cats	J Am Vet Med Assoc	1998	212	3	5	6	5	5	9	1	0
Lundberg, A. P.; Roady, P. J.; Somrak, A. J.; Howes, M. E.; Fan, T. M.	Zoledronate-Associated Osteonecrosis of the Jaw in a Dog with Appendicular Osteosarcoma	J Vet Intern Med	2016	30	4	7	7	7	7	9	1	0
Lyon, K. F.	Feline lymphoplasmacytic stomatitis associated with monoclonal gammopathy and Bence-Jones proteinuria	J Vet Dent	1994	11	1	7	7	7	7	9	2	0
Lyon, K. F.	Subgingival odontoclastic resorptive lesions. Classification, treatment, and results in 58 cats	Vet Clin North Am Small Anim Pract	1992	22	6	6	6	6	6	9	2	0
Lyon, K. F.	Feline dental disease: treatment of subgingival resorption lesions	J Vet Dent	1990	7	1	8	8	8	8	9	0	0
Lyon, K. F.	Antimicrobial therapy in dentistry	J Vet Dent	1989	6	1	8	8	8	8	9	0	0
Lyon, K. F.; Bard, R. A.	Mandibular osteomyelitis caused by Coccidiodes immitis	J Vet Dent	1988	5	2	7	7	7	7	9	0	0
Maas, C. P.; Theyse, L. F.	Temporomandibular joint ankylosis in cats and dogs. A report of 10 cases	Vet Comp Orthop Traumatol	2007	20	3	6	6	6	6	9	1	0
Martinez-Sanz, E.; Casado-Gomez, I.; Martin, C.; Lopez-Gordillo, Y.; Gonzalez, P.; Rodriguez-Bobada, C.; Paradas, I.; Gonzalez-Meli, B.; Maldonado, E.; Maestro, C.; Prados, J. C.; Martinez-Alvarez, C.	A new technique for feeding dogs with a congenital cleft palate for surgical research	Lab Anim	2011	45	2	6	9	6	6	9	1	2
Martins, T. L.; Kahvegian, M. A.; Noel-Morgan, J.; Leon-Roman, M. A.; Otsuki, D. A.; Fantoni, D. T.	Comparison of the effects of tramadol, codeine, and ketoprofen alone or in combination on postoperative pain and on concentrations of blood glucose, serum cortisol, and serum interleukin-6 in dogs undergoing maxillectomy or mandibulectomy	Am J Vet Res	2010	71	9	0	2	2	2	9	1	1
Mestrinho, L. A.; Runhau, J.; Braganca, M.; Niza, M. M.	Risk assessment of feline tooth resorption: a Portuguese clinical case control study	J Vet Dent	2013	30	2	5	4	4	4	9	1	0
Mihaljevic, S. Y.; Kernmaier, A.; Mertens-Jentsch, S.	Radiographic changes associated with tooth resorption type 2 in cats	J Vet Dent	2012	29	1	3	6	3	3	9	2	0
Mohn, K. L.; Jacks, T. M.; Schleim, K. D.; Harvey, C. E.; Miller, B.; Halley, B.; Feeney, W. P.; Hill, S. L.; Hickey, G.	Alendronate binds to tooth root surfaces and inhibits progression of feline tooth resorption: a pilot proof-of-concept study	J Vet Dent	2009	26	2	9	9	9	9	9	4	2
Mouzakitis, E.; Papazoglou, L. G.; Loukopoulos, P. G.; Basdani, E.; Papadimitriou, S.	Carbon Dioxide Laser Excision of Lingual Calcinosis Circumscripta in a Dog	J Vet Dent	2015	32	3	7	7	7	7	9	1	0
Muzylak, M.; Arnett, T. R.; Price, J. S.; Horton, M. A.	The in vitro effect of pH on osteoclasts and bone resorption in the cat: implications for the pathogenesis of FORL	J Cell Physiol	2007	213	1	9	9	9	9	9	1	2
Nakanishi, H.; Furuya, M.; Soma, T.; Hayashiuchi, Y.; Yoshiuchi, R.; Matsubayashi, M.; Tani, H.; Sasai, K.	Prevalence of microorganisms associated with feline gingivostomatitis	J Feline Med Surg	2019	21	2	5	5	5	5	9	1	0
Nemec, A.; Arzi, B.; Hansen, K.; Murphy, B. G.; Lommer, M. J.; Peralta, S.; Verstraete, F. J.	Osteonecrosis of the Jaws in Dogs in Previously Irradiated Fields: 13 Cases (1989-2014)	Front Vet Sci	2015	2		6	6	6	6	9	3	0
Nemec, A.; Arzi, B.; Murphy, B.; Kass, P. H.; Verstraete, F. J.	Prevalence and types of tooth resorption in dogs with oral tumors	Am J Vet Res	2012	73	7	5	5	4	5	9	1	0
Nieves, M. A.; Hartwig, P.; Kinyon, J. M.; Riedesel, D. H.	Bacterial isolates from plaque and from blood during and after routine dental procedures in dogs	Vet Surg	1997	26	1	3	5	9	5	9	1	2
Odom, T.; Anderson, J. G.	Proliferative gingival lesion in a cat with disseminated cryptococcosis	J Vet Dent	2000	17	4	7	7	7	7	9	2	0
Ohba, S.; Kiba, H.; Kuwabara, M.; Yoshida, H.; Koide, F.; Takeishi, M.	Contact microradiographic analysis of feline tooth resorptive lesions	J Vet Med Sci	1993	55	2	9	5	9	9	9	1	0
Ohba, S.; Kuwabara, M.; Kamata, H.; Yukawa, M.; Kiba, H.	Scanning electron microscopy of root resorption of feline teeth	J Vet Med Sci	2004	66	12	9	5	9	9	9	1	0
Osaki, T.; Takagi, S.; Hoshino, Y.; Okumura, M.; Kadosawa, T.; Fujinaga, T.	Efficacy of antivascular photodynamic therapy using benzoporphyrin derivative monoacid ring A (BPD-MA) in 14 dogs with oral and nasal tumors	J Vet Med Sci	2009	71	2	0	6	6	6	9	1	1
Paiva, S. C.; Froes, T. R.; Lange, R. R.; Machado, M.; Pachaly, J. R.; Montiani-Ferreira, F.	Iatrogenic nasolacrimal duct obstruction following tooth extraction in a cat	J Vet Dent	2013	30	2	6	7	7	7	9	1	0
Parker, K.; Snead, E.; Anthony, J.; Silver, T.	Oronasal blastomycosis in a golden retriever	Can Vet J	2013	54	8	7	7	7	7	9	1	0
Peddle, G. D.; Drobatz, K. J.; Harvey, C. E.; Adams, A.; Sleeper, M. M.	Association of periodontal disease, oral procedures, and other clinical findings with bacterial endocarditis in dogs	J Am Vet Med Assoc	2009	234	1	4	4	4	4	9	1	0
Peralta, S.; Arzi, B.; Nemec, A.; Lommer, M. J.; Verstraete, F. J.	Non-Radiation-Related Osteonecrosis of the Jaws in Dogs: 14 Cases (1996-2014)	Front Vet Sci	2015	2		6	6	6	6	9	1	0
Peralta, S.; Carney, P. C.	Feline chronic gingivostomatitis is more prevalent in shared households and its risk correlates with the number of cohabiting cats	J Feline Med Surg	2019			5	4	4	4	9	1	0
Perez-Ecija, A.; Estepa, J. C.; Mendoza, F. J.	Granulomatous giant cell submandibular sialadenitis in a dog	Can Vet J	2012	53	11	7	7	7	7	9	1	2
Pettersson, A.; Mannerfelt, T.	Prevalence of dental resorptive lesions in Swedish cats	J Vet Dent	2003	20	3	5	5	5	5	9	1	2
Planellas, M.; Roura, X.; Garcia, F.; Pastor, J.	Chronic rhinitis secondary to the intrusion of a tooth into the nasal cavity of a cat	Vet Rec	2009	165	11	7	7	7	7	9	1	0
Radice, M.; Martino, P. A.; Reiter, A. M.	Evaluation of subgingival bacteria in the dog and susceptibility to commonly used antibiotics	J Vet Dent	2006	23	4	6	5	5	5	9	1	0
Ramsey, D. T.; Marretta, S. M.; Hamor, R. E.; Gerding, P. A., Jr.; Knight, B.; Johnson, J. M.; Bagley, L. H., 2nd	Ophthalmic manifestations and complications of dental disease in dogs and cats	J Am Anim Hosp Assoc	1996	32	3	8		8	8	9	1	0
Ratterree, W. O.; Glassman, M. M.; Driskell, E. A.; Havig, M. E.	Craniomandibular osteopathy with a unique neurological manifestation in a young Akita	J Am Anim Hosp Assoc	2011	47	1	7	7	7	7	9	1	0
Reed, T. P.; Brisson, B. A.; Schutt, L. K.	Cystic ectopic lingual thyroid tissue in a male cat	J Am Vet Med Assoc	2011	239	7	7	7	7	7	9	1	0
Reiter, A. M.	Feline "odontolysis" in the 1920's: the forgotten histopathological study of feline odontoclastic resorptive lesions (FORL)	J Vet Dent	1998	15	1	8	8	8	8	9	2	0
Reiter, A. M.; Brady, C. A.; Harvey, C. E.	Local and systemic complications in a cat after poorly performed dental extractions	J Vet Dent	2004	21	4	7	7	7	7	9	1	0
Reiter, A. M.; Lewis, J. R.	Locked jaw syndrome in dogs and cats: 37 cases	J Vet Dent	2008	25	2	6	6	6	6	9	3	0
Reiter, A. M.; Lewis, J. R.; Okuda, A.	Update on the etiology of tooth resorption in domestic cats	Vet Clin North Am Small Anim Pract	2005	35	4	8	8	8	8	9	1	0
Reiter, A. M.; Lyon, K. F.; Nachreiner, R. F.; Shofer, F. S.	Evaluation of calciotropic hormones in cats with odontoclastic resorptive lesions	Am J Vet Res	2005	66	8	5	5	5	5	9	3	2
Reiter, A. M.; Mendoza, K. A.	Feline odontoclastic resorptive lesions an unsolved enigma in veterinary dentistry	Vet Clin North Am Small Anim Pract	2002	32	4	8	8	8	8	9	1	0
Rejec, A.; Butinar, J.; Gawor, J.; Petelin, M.	Evaluation of Complete Blood Count Indices (NLR, PLR, MPV/PLT, and PLCRi) in Healthy Dogs, Dogs With Periodontitis, and Dogs With Oropharyngeal Tumors as Potential Biomarkers of Systemic Inflammatory Response	J Vet Dent	2017	34	4	4	4	4	4	9	2	0
Reyes, N. A.; Longley, M.; Bailey, S.; Langley-Hobbs, S. J.	Incidence and types of preceding and subsequent fractures in cats with patellar fracture and dental anomaly syndrome	J Feline Med Surg	2018			7	5	6	6	9	3	0
Riehl, J.; Bell, C. M.; Constantaras, M. E.; Snyder, C. J.; Charlier, C. J.; Soukup, J. W.	Clinicopathologic characterization of oral pyogenic granuloma in 8 cats	J Vet Dent	2014	31	2	6	6	6	6	9	3	0
Rosenberg, A.; Rosenkrantz, W.; Griffin, C.; Angus, J.; Keys, D.	Evaluation of azithromycin in systemic and toothpaste forms for the treatment of ciclosporin-associated gingival overgrowth in dogs	Vet Dermatol	2013	24	3	2	2	2	2	9	3	2
Roux, P.; Berger, M.; Stoffel, M.; Stich, H.; Doherr, M. G.; Bosshard, D.; Schawalder, P.	Observations of the periodontal ligament and cementum in cats with dental resorptive lesions	J Vet Dent	2005	22	2	6	5	9	6	9	1	0
Rusbridge, C.; Heath, S.; Gunn-Moore, D. A.; Knowler, S. P.; Johnston, N.; McFadyen, A. K.	Feline orofacial pain syndrome (FOPS): a retrospective study of 113 cases	J Feline Med Surg	2010	12	6	6	6	6	6	9	3	0
Saari, S.; Rasi, J.; Anttila, M.	Leishmaniosis mimicking oral neoplasm in a dog: an unusual manifestation of an unusual disease in Finland	Acta Vet Scand	2000	41	1	7	7	7	7	9	4	0
Sarkiala-Kessel, E.	Diagnostic imaging in veterinary dental practice. Diagnostic imaging findings and interpretation	J Am Vet Med Assoc	2008	233	3	8	7	7	7	9	2	0
Sarkiala, E. M.; Dambach, D.; Harvey, C. E.	Jaw lesions resulting from renal hyperparathyroidism in a young dog--a case report	J Vet Dent	1994	11	4	7	7	7	7	9	1	0
Scarlett, J. M.; Saidla, J.; Hess, J.	Risk factors for odontoclastic resorptive lesions in cats	J Am Anim Hosp Assoc	1999	35	3	5	5	4	5	9	1	0
Senn, David; Schwalder, Peter; Roux, Philippe; Bosshardt, Dieter D.; Stoffel, Michael H.	Immunohistochemical Localization of Osteoclastogenic Cell Mediators in Feline Tooth Resorption and Healthy Teeth	Journal of Veterinary Dentistry	2010	27	2	9	5	9	9	9	1	2
Shorenstein, B.; Schwartz, P.; Kross, P. H.	What is your diagnosis? Craniomandibular osteopathy	J Am Vet Med Assoc	2014	245	5	7	7	7	7	9	1	0
Sims, T. J.; Moncla, B. J.; Page, R. C.	Serum antibody response to antigens of oral gram-negative bacteria by cats with plasma cell gingivitis-pharyngitis	J Dent Res	1990	69	3	5	5	5	5	9	1	1
Sobczynska-Rak, A.; Zylinska, B.; Polkowska, I.; Szponder, T.	Elevated EGF Levels in the Blood Serum of Dogs with Periodontal Diseases and Oral Tumours	In Vivo	2018	32	3	5	4	4	4	9	1	0
Soto, E.; Arauz, M.; Gallagher, C. A.; Illanes, O.	Nocardia cyriacigeorgica as the causative agent of mandibular osteomyelitis (lumpy jaw) in a cat	J Vet Diagn Invest	2014	26	4	7	7	7	7	9	1	2
Southerden, P.; Gorrel, C.	Treatment of a case of refractory feline chronic gingivostomatitis with feline recombinant interferon omega	J Small Anim Pract	2007	48	2	7	7	7	7	9	2	0
Speakman, A. J.; Baines, S. J.; Williams, J. M.; Kelly, D. F.	Zygomatic salivary cyst with mucocele formation in a cat	J Small Anim Pract	1997	38	10	7	7	7	7	9	1	2
Stathopoulou, T. R.; Kouki, M.; Pypendop, B. H.; Johnston, A.; Papadimitriou, S.; Pelligand, L.	Evaluation of analgesic effect and absorption of buprenorphine after buccal administration in cats with oral disease	J Feline Med Surg	2018	20	8	2	2	2	2	9	1	0
Stepaniuk, K.	Bisphosphonate related osteonecrosis of the jaws: a review	J Vet Dent	2011	28	4	8	8	8	8	9	1	0
Stepaniuk, K. S.; Gingerich, W.	Suspect Odontogenic Infection Etiology for Canine Lymphoplasmacytic Rhinitis	J Vet Dent	2015	32	1	5	5	5	5	9	1	2
Stepaniuk, K.; Brock, N.	Hypothermia and thermoregulation during anesthesia for the dental and oral surgery patient	J Vet Dent	2008	25	4	8	8	8	8	9	2	0
Stepaniuk, K.; Brock, N.	Anesthesia monitoring in the dental and oral surgery patient	J Vet Dent	2008	25	2	8	8	8	8	9	2	0
Stepaniuk, K.; Legendre, L.; Watson, S.	Acquired myasthenia gravis associated with oral sarcoma in a dog	J Vet Dent	2011	28	4	7	7	7	7	9	1	0
Stonehewer, J.; Mackin, A. J.; Tasker, S.; Simpson, J. W.; Mayhew, I. G.	Idiopathic phenobarbital-responsive hypersialosis in the dog: an unusual form of limbic epilepsy?	J Small Anim Pract	2000	41	9	6	6	6	6	9	1	0
Strom, P. C.; Arzi, B.; Cissell, D. D.; Verstraete, F. J.	Ankylosis and pseudoankylosis of the temporomandibular joint in 10 dogs (1993-2015)	Vet Comp Orthop Traumatol	2016	29	5	6	6	6	6	9	1	0
Svendenius, L.; Warfvinge, G.	Oral Pathology in Swedish Dogs: A Retrospective Study of 280 Biopsies	Journal of Veterinary Dentistry	2010	27	2	6	5	5	5	9	1	0
Syed, S. A.; Svanberg, M.; Svanberg, G.	The predominant cultivable dental plaque flora of beagle dogs with periodontitis	J Clin Periodontol	1981	8	1	9	5	5	5	9	0	1
Szczepaniak, K.; Lojszczyk-Szczepaniak, A.; Tomczuk, K.; Skrzypek, T.; Lisiak, B.; Abd-Al-Hammza Abbass, Z.	Canine Trichomonas tenax mandibular gland infestation	Acta Vet Scand	2016	58		7	7	7	7	9	1	0
Taylor, S. M.; Remedios, A.; Myers, S.	Craniomandibular osteopathy in a Shetland sheepdog	Can Vet J	1995	36	7	7	7	7	7	9	2	0
Tenovuo, J.; Illukka, T.; Vaha-Vahe, T.	Non-immunoglobulin defense factors in canine saliva and effects of a tooth gel containing antibacterial enzymes	J Vet Dent	2000	17	3	2	5	9	2	9	1	2
Thomas, S.; Lappin, D. F.; Spears, J.; Bennett, D.; Nile, C.; Riggio, M. P.	Prevalence of feline calicivirus in cats with odontoclastic resorptive lesions and chronic gingivostomatitis	Res Vet Sci	2017	111		5	5	5	5	9	4	2
Tou, S. P.; Adin, D. B.; Castleman, W. L.	Mitral valve endocarditis after dental prophylaxis in a dog	J Vet Intern Med	2005	19	2	7	7	7	7	9	1	0
Trumpatori, B. J.; Geissler, K.; Mathews, K. G.	Parotid duct sialolithiasis in a dog	J Am Anim Hosp Assoc	2007	43	1	7	7	7	7	9	1	0
Vallefuoco, R.; Jardel, N.; El Mrini, M.; Stambouli, F.; Cordonnier, N.	Parotid salivary duct sialocele associated with glandular duct stenosis in a cat	J Feline Med Surg	2011	13	10	7	7	7	7	9	1	0
Van Nice, E.	Management of multiple dental infections in a dog with diabetes mellitus	J Vet Dent	2006	23	1	7	7	7	7	9	2	0
Verstraete, F. J.; van Aarde, R. J.; Nieuwoudt, B. A.; Mauer, E.; Kass, P. H.	The dental pathology of feral cats on Marion Island, part II: periodontitis, external odontoclastic resorption lesions and mandibular thickening	J Comp Pathol	1996	115	3	5	5	5	5	9	1	0
Verstraete, F. J.; van Aarde, R. J.; Nieuwoudt, B. A.; Mauer, E.; Kass, P. H.	The dental pathology of feral cats on Marion Island, part I: congenital, developmental and traumatic abnormalities	J Comp Pathol	1996	115	3	5	5	5	5	9	1	0
von Doernberg, M. C.; Peeters, M. E.; ter Haar, G.; Kirpensteijn, J.	Lingual abscesses in three dogs	J Small Anim Pract	2008	49	8	6	6	6	6	9	1	0
Whyte, A.; Gracia, A.; Bonastre, C.; Tejedor, M. T.; Whyte, J.; Monteagudo, L. V.; Simon, C.	Oral Disease and Microbiota in Free-Roaming Cats	Top Companion Anim Med	2017	32	3	5	5	5	5	9	1	0
Wiggs, R. B.	Bleaching nonvital teeth in canines	J Vet Dent	1989	6	1	8	6	8	8	9	1	0
Wiggs, R. B.	Bleaching vital teeth in canines	J Vet Dent	1988	5	4	8	6	8	8	9	1	0
Wiggs, R. B.; Lobprise, H. B.; Matthews, J. L.; Gulliya, K. S.	Effects of preactivated MC540 in the treatment of lymphocytic plasmacytic stomatitis in feline leukemia virus and feline immunodeficiency virus positive cats	J Vet Dent	1993	10	1	6	6	6	6	9	1	2
Winer, J. N.; Arzi, B.; Verstraete, F. J.	Therapeutic Management of Feline Chronic Gingivostomatitis: A Systematic Review of the Literature	Front Vet Sci	2016	3		1	1	1	1	9	1	2
Woodward, T. M.	Pain management and regional anesthesia for the dental patient	Top Companion Anim Med	2008	23	2	8	8	8	8	9	2	0
Yoshikawa, H.; Watanabe, K.; Ozawa, T.	Odontoclastic resorptive lesions in a dog	J Vet Med Sci	2008	70	1	7	7	7	7	9	1	0
Yuasa, Y.; Kraegel, S. A.; Verstraete, F. J.; Winthrop, M.; Griffey, S. M.; Madewell, B. R.	Amelogenin expression in canine oral tissues and lesions	J Comp Pathol	1998	119	1	9	5	9	9	9	1	0
Zetner, K.; Pum, G.; Rausch, W. D.; Rausch-Fan, X. H.; Hung, S. T.	Effect of clindamycin hydrochloride on gingival crevicular fluid and immune mediators in beagles	Vet Ther	2002	3	2	9	9	9	9	9	1	2
Zetner, K.; Schmidt, H.; Pfeiffer, S.	Concentrations of clindamycin in the mandibular bone of companion animals	Vet Ther	2003	4	2	7	3	9	6	9	1	2
Zetner, K.; Steurer, I.	The influence of dry food on the development of feline neck lesions	J Vet Dent	1992	9	2	3		3	3	9	1	0
Aguiar, J.; Chebroux, A.; Martinez-Taboada, F.; Leece, E. A.	Analgesic effects of maxillary and inferior alveolar nerve blocks in cats undergoing dental extractions	J Feline Med Surg	2015	17	2	2	2	2	2	10
Aprea, F.; Vettorato, E.; Corletto, F.	Severe cardiovascular depression in a cat following a mandibular nerve block with bupivacaine	Vet Anaesth Analg	2011	38	6	7	7	7	7	10	2	0
Arzi, B.; Stover, S. M.; Garcia, T. C.; Leale, D. M.; Verstraete, F. J.	Biomechanical evaluation of two plating configurations for critical-sized defects of the mandible in dogs	Am J Vet Res	2016	77	5	9	9	9	9	10
Arzi, B.; Verstraete, F. J.	Repair of a bifid nose combined with a cleft of the primary palate in a 1-year-old dog	Vet Surg	2011	40	7	7	7	7	7	10	1	0
Arzi, B.; Verstraete, F. J.	Mandibular rim excision in seven dogs	Vet Surg	2010	39	2	6	6	6	6	10	1	0
Arzi, B.; Verstraete, F. J.; Huey, D. J.; Cissell, D. D.; Athanasiou, K. A.	Regenerating Mandibular Bone Using rhBMP-2: Part 1-Immediate Reconstruction of Segmental Mandibulectomies	Vet Surg	2015	44	4	6	6	6	6	10	1	0
Bauer, M. S.; Levitt, L.; Pharr, J. W.; Fowler, J. D.; Basher, A. W.	Unsuccessful surgical repair of a short soft palate in a dog	J Am Vet Med Assoc	1988	193	12	7	7	7	7	10	1	0
Beckman, B.	Repair of secondary cleft palate in the dog	J Vet Dent	2011	28	1	8	8	7	8	10	2	0
Beckman, B. W.	Split palatal U-flap for repair of caudal palatal defects	J Vet Dent	2006	23	4	8	8	8	8	10	2	0
Beckman, B.; Smith, M. M.	Alternative extraction techniques in the dog and cat	J Vet Dent	2011	28	2	8	8	8	8	10	2	0
Belch, A.; Matiasovic, M.; Rasotto, R.; Demetriou, J.	Comparison of the use of LigaSure versus a standard technique for tonsillectomy in dogs	Vet Rec	2017	180	8	3	2	2	2	10	2	0
Benlloch-Gonzalez, M.; Lafarge, S.; Bouvy, B.; Poncet, C.	Nasal-skin-fold transposition flap for upper lip reconstruction in a French bulldog	Can Vet J	2013	54	10	7	7	7	7	10	2	0
Blazejewski, S., 3rd; Lewis, J. R.; Reiter, A. M.	Mucoperiosteal flap for extraction of multiple teeth in the maxillary quadrant of the cat	J Vet Dent	2006	23	3	8	8	8	8	10	1	0
Boudrieau, R. J.	Initial Experience With rhBMP-2 Delivered in a Compressive Resistant Matrix for Mandibular Reconstruction in 5 Dogs	Vet Surg	2015	44	4	6	6	6	6	10	1	2
Boudrieau, R. J.; Mitchell, S. L.; Seeherman, H.	Mandibular reconstruction of a partial hemimandibulectomy in a dog with severe malocclusion	Vet Surg	2004	33	2	7	7	7	7	10	1	0
Bradford, M.; Degner, D. A.; Bhandal, J.	Use of the angularis oris cutaneous flap for repair of a rostral mandibular skin defect in a cat	Vet Comp Orthop Traumatol	2011	24	4	7	7	7	7	10	2	0
Bryant, K. J.; Moore, K.; McAnulty, J. F.	Angularis oris axial pattern buccal flap for reconstruction of recurrent fistulae of the palate	Vet Surg	2003	32	2	6	6	6	6	10	1	0
Buelow, M. E.; Marretta, S. M.	Major glossectomy in the dog	J Vet Dent	2011	28	3	8	8	8	8	10	1	0
Cavanaugh, R. P.; Farese, J. P.; Bacon, N. J.; Lurie, D. M.; Milner, R. J.	Oronasal fistula repair utilizing a temporalis muscle flap in a dog with severe trismus	J Am Anim Hosp Assoc	2011	47	6	7		7	7	10	1	0
Cook, D. A.; Thomson, M. J.	Complications of the angularis oris axial pattern buccal flap for reconstruction of palatine defects in two dogs	Aust Vet J	2014	92	5	6	6	6	6	10	2	0
Cox, C. L.; Hunt, G. B.; Cadier, M. M.	Repair of oronasal fistulae using auricular cartilage grafts in five cats	Vet Surg	2007	36	2	6	6	6	6	10	3	0
Cranin, A. N.; Simons, A.; Klein, M.; Sirakian, A.; Ashman, A.; Colmery, B. H., 3rd	The use of a particulate, microporous, calcified copolymer as a ridge maintenance device in dogs	J Vet Dent	1995	12	2	9	8	9	9	10	1	2
Crocker, C. B.	Maxillary Third Incisor Tooth Extraction in the Dog	J Vet Dent	2015	32	1	8	8	8	8	10	2	0
de Freitas, E. P.; Rahal, S. C.; Shimano, A. C.; da Silva, J. V.; Noritomi, P. Y.; El-Warrak, A. O.; Melchert, A.	Bridging Plate Development for Treatment of Segmental Bone Defects of the Canine Mandible: Mechanical Tests and Finite Element Method	J Vet Dent	2016	33	1	9	9	9	9	10	1	1
DeNardo, G. A.; Brown, N. O.; Trenka-Benthin, S.; Marretta, S. M.	Comparison of seven different suture materials in the feline oral cavity	J Am Anim Hosp Assoc	1996	32	2	9	9	9	9	10
Domnick, E. D.; Smith, M. M.	Bilateral Rostral Mandibulectomy in the Dog	J Vet Dent	2015	32	2	8	8	8	8	10	2	0
Dundas, J. M.; Fowler, J. D.; Shmon, C. L.; Clapson, J. B.	Modification of the superficial cervical axial pattern skin flap for oral reconstruction	Vet Surg	2005	34	3	9	6	9	9	10	1	2
DuPont, G.	Crown amputation with intentional root retention for advanced feline resorptive lesions--a clinical study	J Vet Dent	1995	12	1		6	6	6	10	2	0
Durand, C.	Commissurorraphy in the Dog	J Vet Dent	2017	34	1	8	8	8	8	10	2	0
Durand, C. L.	Comparison of Knotless Barbed Suture Versus Monofilament Suture in the Oral Cavity of Cats	J Vet Dent	2017	34	3	2	4	2	2	10	2	0
Durand, C.; Smith, M. M.	Excision of Sublingual Granuloma	J Vet Dent	2015	32	4	8	8	8	8	10	2	0
Dvorak, L. D.; Beaver, D. P.; Ellison, G. W.; Bellah, J. R.; Mann, F. A.; Henry, C. J.	Major glossectomy in dogs: a case series and proposed classification system	J Am Anim Hosp Assoc	2004	40	4	6	6	6	6	10	1	0
Edstrom, E. J.; Smith, M. M.	Prosthetic appliance for oronasal communication obturation in a dog	J Vet Dent	2014	31	2	7	7	7	7	10	2	0
Edstrom, E. J.; Smith, M. M.; Taney, K.	Extraction of the impacted mandibular canine tooth in the dog	J Vet Dent	2013	30	1	8	8	8	8	10	2	0
Eisner, E. R.	Vestibule deepening procedure for tight lip syndrome in the Chinese Shar-pei dog	J Vet Dent	2008	25	4	8	8	8	8	10	2	0
Eisner, E. R.	Bilateral mandibular condylectomy in a cat	J Vet Dent	1995	12	1	7	7	7	7	10	2	0
El-Warrak, A. O.; Ferrer, G. A.; Lanthier, T.; Loureiro Silva, B.; El-Warrak, L. O.	Temporo-mandibular joint condylectomy and its effect over occlusion in cats: cadaveric study	J Small Anim Pract	2011	52	3	9	9	9	9	10	1	0
Felizzola, C. R.; Stopiglia, A. J.; de Araujo, V. C.; de Araujo, N. S.	Evaluation of a modified hemimandibulectomy for treatment of oral neoplasms in dogs	J Vet Dent	2002	19	3	6	6	6	6	10	1	0
Fink, L.; Jennings, M.; Reiter, A. M.	Esophagostomy feeding tube placement in the dog and cat	J Vet Dent	2014	31	2	8	8	8	8	10	1	0
Fink, L.; Lewis, J. R.; Reiter, A. M.	Biopsy of the temporal and masseter muscles in the dog	J Vet Dent	2013	30	4	8	8	8	8	10	1	0
Fiorito, D. A.	Multiple oral procedures performed on a dog with distemper myoclonus	J Vet Dent	1993	10	2	7	7	7	7	10	2	0
Force, J.; Niemiec, B.	Gingivectomy and gingivoplasty for gingival enlargement	J Vet Dent	2009	26	2	8	8	8	8	10	2	0
Formaggini, L.	Normograde, minimally invasive technique for oesophagostomy in cats	J Feline Med Surg	2009	11	6	6	6	6	6	10	2	0
Freitas, E. P.; Rahal, S. C.; Gioso, M. A.; Vulcano, L. C.; Shimano, A. C.; da Silva, J. V.; Noritomi, P. Y.; El Warrak, A. O.	Finite element modeling for development and optimization of a bone plate for mandibular fracture in dogs	J Vet Dent	2010	27	4	9	9	9	9	10	1	0
Furman, R.	Total Mandibulectomy in the Dog	J Vet Dent	2014	31	4	8	8	8	8	10	2	0
Furman, Robert	Apically Repositioned Flap for Gingival Enlargement	Journal of Veterinary Dentistry	2014	31	3	8	8	7	8	10	2	0
Gallegos, J.; Schmiedt, C. W.; McAnulty, J. F.	Cosmetic rostral nasal reconstruction after nasal planum and premaxilla resection: technique and results in two dogs	Vet Surg	2007	36	7	6	6	6	6	10	1	0
Gingerich, W.; Stepaniuk, K. S.	Bilateral rostral maxillectomy in the dog	J Vet Dent	2013	30	2	8	8	8	8	10	2	0
Goodman, A. E.; Carmichael, D. T.	Modified Labial Button Technique for Maintaining Occlusion After Caudal Mandibular Fracture/Temporomandibular Joint Luxation in the Cat	J Vet Dent	2016	33	1	8	8	8	8	10	2	0
Goodman, A. E.; Goodman, A. R.	Common Carotid Artery Ligation to Minimize Blood Loss During Oral and Maxillofacial Surgery	J Vet Dent	2016	33	3	8	8	8	8	10	2	0
Greiner, C. L.; Verstraete, F. J. M.; Stover, S. M.; Garcia, T. C.; Leale, D.; Arzi, B.	Biomechanical evaluation of two plating configurations for fixation of a simple transverse caudal mandibular fracture model in cats	Am J Vet Res	2017	78	6	9	9	9	9	10	1	2
Griffiths, L. G.; Sullivan, M.	Bilateral overlapping mucosal single-pedicle flaps for correction of soft palate defects	J Am Anim Hosp Assoc	2001	37	2	6	6	6	6	10	1	0
Gross, M. E.; Pope, E. R.; Jarboe, J. M.; O'Brien, D. P.; Dodam, J. R.; Polkow-Haight, J.	Regional anesthesia of the infraorbital and inferior alveolar nerves during noninvasive tooth pulp stimulation in halothane-anesthetized cats	Am J Vet Res	2000	61	10	9	9	9	9	10	1	0
Gross, M. E.; Pope, E. R.; O'Brien, D.; Dodam, J. R.; Polkow-Haight, J.	Regional anesthesia of the infraorbital and inferior alveolar nerves during noninvasive tooth pulp stimulation in halothane-anesthetized dogs	J Am Vet Med Assoc	1997	211	11	9	9	9	9	10	1	0
Guinan, J.; Willis, A. M.; Cullen, C. L.; Walshaw, R.	Postenucleation orbital sialocele in a dog associated with prior parotid duct transposition	Vet Ophthalmol	2007	10	6	7	7	7	7	10	1	0
Hale, F. A.	Management of bilateral, pathologic, mandibular fractures in a dog	J Vet Dent	2002	19	1	7	7	7	7	10	2	0
Hale, F. A.; Sylvestre, A. M.; Miller, C.	The use of a prosthetic appliance to manage a large palatal defect in a dog	J Vet Dent	1997	14	2	7	7	7	7	10	1	0
Hall, B. P.	Full-thickness labial advancement flap following mast cell tumor excision	J Vet Dent	2006	23	1	7	7	7	7	10	2	0
Hennet, P.	Piezoelectric Bone Surgery: A Review of the Literature and Potential Applications in Veterinary Oromaxillofacial Surgery	Front Vet Sci	2015	2		9	8	8	8	10	2	0
Herring, E. S.; Smith, M. M.; Robertson, J. L.	Lymph node staging of oral and maxillofacial neoplasms in 31 dogs and cats	J Vet Dent	2002	19	3	6	6	6	6	10	1	0
Ishikawa, Y.; Goris, R. C.; Nagaoka, K.	Use of a cortico-cancellous bone graft in the repair of a cleft palate in a dog	Vet Surg	1994	23	3	7	7	7	7	10	1	0
Jennings, M. W.; Lewis, J. R.; Soltero-Rivera, M. M.; Brown, D. C.; Reiter, A. M.	Effect of tooth extraction on stomatitis in cats: 95 cases (2000-2013)	J Am Vet Med Assoc	2015	246	6	6	6	6	6	10	1	0
Kim, S. E.; Shim, K. M.; Jang, K.; Shim, J. H.; Kang, S. S.	Three-Dimensional Printing-based Reconstruction of a Maxillary Bone Defect in a Dog Following Tumor Removal	In Vivo	2018	32	1	7	7	7	7	10	1	1
Kimberlin, L.; Brown, P.	Comparison of shear bonding strength for two different etching systems in canine and human dentin	J Vet Dent	2011	28	4	9	9	9	9	10	0	0
Kirpensteijn, J.; Withrow, S. J.; Straw, R. C.	Combined resection of the nasal planum and premaxilla in three dogs	Vet Surg	1994	23	5	6	6	6	6	10	1	1
Kortegaard, Hanne E.; Reiter, Alexander M.; Legendre, Loic; Eriksen, Thomas; Buelund, Lene E.; Gorrel, Cecilia	Marsupialization Followed by Curettage of an Extensive Periapical Cyst in the Incisive and Maxillary Bone in a Dog	Journal of Veterinary Dentistry	2018	35	4	7	7	7	7	10	1	0
Kovacs, K.; Jakab, C.; Szasz, A. M.	Laser-assisted removal of a feline eosinophilic granuloma from the back of the tongue	Acta Vet Hung	2009	57	3	7	7	7	7	10	2	0
Krug, W.; Losey, J.	Area of desensitization following mental nerve block in dogs	J Vet Dent	2011	28	3	9	6	9	9	10	1	0
Kuipers von Lande, R. G.; Worth, A. J.; Peckitt, N. S.; Cave, N. J.; Tang, L.	Rapid prototype modeling and customized titanium plate fabrication for correction of a persistent hard palate defect in a dog	J Am Vet Med Assoc	2012	240	11	7	7	7	7	10	1	2
Lantz, Gary C.	Regional Anesthesia for Dentistry and Oral Surgery	Journal of Veterinary Dentistry	2018	20	3	8	8	8	8	10	1	0
Lanz, O. I.	Free tissue transfer of the rectus abdominis myoperitoneal flap for oral reconstruction in a dog	J Vet Dent	2001	18	4	7	7	7	7	10	1	0
Lascelles, B. D.; Henderson, R. A.; Seguin, B.; Liptak, J. M.; Withrow, S. J.	Bilateral rostral maxillectomy and nasal planectomy for large rostral maxillofacial neoplasms in six dogs and one cat	J Am Anim Hosp Assoc	2004	40	2	6	6	6	6	10	1	0
Lascelles, B. D.; Thomson, M. J.; Dernell, W. S.; Straw, R. C.; Lafferty, M.; Withrow, S. J.	Combined dorsolateral and intraoral approach for the resection of tumors of the maxilla in the dog	J Am Anim Hosp Assoc	2003	39	3	7	6	6	6	10	1	0
Lee, J. I.; Kim, Y. S.; Kim, M. J.; Lee, J.; Choi, J. H.; Yeom, D. B.; Park, J. M.; Hong, S. H.	Application of a temporary palatal prosthesis in a puppy suffering from cleft palate	J Vet Sci	2006	7	1	7	7	7	7	10	1	0
Lester, S.; Pratschke, K.	Central hemimaxillectomy and reconstruction using a superficial temporal artery axial pattern flap in a domestic short hair cat	J Feline Med Surg	2003	5	4	7	7	7	7	10	1	0
Lewis, J. R.; Boudrieau, R. J.; Reiter, A. M.; Seeherman, H. J.; Gilley, R. S.	Mandibular reconstruction after gunshot trauma in a dog by use of recombinant human bone morphogenetic protein-2	J Am Vet Med Assoc	2008	233	10	7	7	7	7	10	1	0
Lewis, J. R.; Tsugawa, A. J.; Reiter, A. M.	Use of CO2 laser as an adjunctive treatment for caudal stomatitis in a cat	J Vet Dent	2007	24	4	7	7	7	7	10	1	0
Linden, D.; Matz, B. M.; Farag, R.; Boothe, H. W.; Tillson, D. M.; Henderson, R.	Biomechanical comparison of two ostectomy configurations for partial mandibulectomy	Vet Comp Orthop Traumatol	2017	30	1	9	9	9	9	10	1	0
Liptak, J. M.; Thatcher, G. P.; Bray, J. P.	Reconstruction of a mandibular segmental defect with a customized 3-dimensional-printed titanium prosthesis in a cat with a mandibular osteosarcoma	J Am Vet Med Assoc	2017	250	8	7	7	7	7	10	2	0
Liu, C. H.; Yeh, L. S.	A vascularized preputial free flap for labial reconstruction in a dog	Vet Surg	2017	46	8	7	7	7	7	10	1	0
Lobprise, H. B.; Wiggs, R. B.	Modified surgical treatment of intermittent open-mouth mandibular locking in a cat	J Vet Dent	1992	9	1	7	7	7	7	10	2	0
Lorrain, R. P.; Legendre, L. F.	Oronasal fistula repair using auricular cartilage	J Vet Dent	2012	29	3	6	6	6	6	10	2	0
Luskin, I. R.	Reconstruction of oral defects using mucogingival pedicle flaps	Clin Tech Small Anim Pract	2000	15	4	6	8	6	6	10	2	0
MacLellan, R. H.; Rawlinson, J. E.; Rao, S.; Worley, D. R.	Intraoperative and postoperative complications of partial maxillectomy for the treatment of oral tumors in dogs	J Am Vet Med Assoc	2018	252	12	6	6	3	6	10	1	0
McCoy, D. E.	Surgical management of the tight lip syndrome in the Shar-Pei dog	J Vet Dent	1997	14	3	8	8	8	8	10	2	0
Mestrinho, L. A.; Faisca, P. B.; Niza, M. M.	Parotid salivary duct stenosis following caudal maxillectomy	J Vet Dent	2014	31	1	7	7	7	7	10	1	0
Monteiro, B. P.; Gibson, T.; Bratton, A.	Successful surgical treatment of mandibulo-zygomatic arch synostosis secondary to trauma in a dog	Can Vet J	2012	53	4	7	7	7	7	10	1	0
Mouatt, J. G.; Straw, R. C.	Use of mandibular symphysiotomy to allow extensive caudal hemimaxillectomy in a dog	Aust Vet J	2002	80	5	7	7	7	7	10	1	0
Mullins, R. A.; Guerin, S. R.; Pratschke, K. M.	Use of a split-thickness soft palate hinged flap and bilateral buccal mucosal rotation flaps for one-stage repair of a bilateral hypoplastic soft palate in a dog	J Am Vet Med Assoc	2016	248	1	7	7	7	7	10	2	0
Murray, R. L.; Aitken, M. L.; Gottfried, S. D.	The use of rim excision as a treatment for canine acanthomatous ameloblastoma	J Am Anim Hosp Assoc	2010	46	2	6	6	6	6	10	2	0
Nanai, B.; Phillips, L.; Christiansen, J.; Shelton, G. D.	Life threatening complication associated with anesthesia in a dog with masticatory muscle myositis	Vet Surg	2009	38	5	7	7	7	7	10	2	0
Northrup, N. C.; Selting, K. A.; Rassnick, K. M.; Kristal, O.; O'Brien, M. G.; Dank, G.; Dhaliwal, R. S.; Jagannatha, S.; Cornell, K. K.; Gieger, T. L.	Outcomes of cats with oral tumors treated with mandibulectomy: 42 cases	J Am Anim Hosp Assoc	2006	42	5	6	6	6	6	10	3	0
Nutt, A. E.; Anderson, T.; Gracis, M.; Doran, I.; Warren-Smith, C.; Langley-Hobbs, S. J.	Open-mouth jaw locking in cats: a literature review and use of CT in three cases	J Feline Med Surg	2018	20	12	6	6	6	6	10	1	0
O'Morrow, C.	Extraction of a mandibular first molar tooth (409) in a dog	Can Vet J	2010	51	4	7	7	7	7	10	2	0
Okamura, Y.; Heishima, K.; Motegi, T.; Sasaki, J.; Goryo, M.; Nishida, H.; Tsuchiya, H.; Katayama, M.; Uzuka, Y.	Mandibular Reconstruction by Using a Liquid Nitrogen-Treated Autograft in a Dog with an Oral Tumor	J Am Anim Hosp Assoc	2017	53	3	7	7	7	7	10	1	0
Okumura, M.; Kadosawa, T.; Fujinaga, T.	Surgical correction of temporomandibular joint ankylosis in two cats	Aust Vet J	1999	77	1	6	6	6	6	10	1	0
Papazoglou, L. G.; Tzimtzimis, E.; Rampidi, S.; Tzimitris, N.	Ventral Approach for Surgical Management of Feline Sublingual Sialocele	J Vet Dent	2015	32	3	8	8	8	8	10	1	0
Pascoe, P. J.	The effects of lidocaine or a lidocaine-bupivacaine mixture administered into the infraorbital canal in dogs	Am J Vet Res	2016	77	7	9	9	9	9	10	1	2
Peralta, S.; Nemec, A.; Fiani, N.; Verstraete, F. J.	Staged double-layer closure of palatal defects in 6 dogs	Vet Surg	2015	44	4	6	6	6	6	10	1	0
Perry, R.; Moore, D.; Scurrell, E.	Globe penetration in a cat following maxillary nerve block for dental surgery	J Feline Med Surg	2015	17	1	7	7	7	7	10	2	0
Priddy, N. H., 2nd; Pope, E. R.; Cohn, L. A.; Constantinescu, G. M.	Alveolar mucosal approach to the canine nasal cavity	J Am Anim Hosp Assoc	2001	37	2	7	7	7	7	10	1	0
Reiter, A. M.	Symphysiotomy, symphysiectomy, and intermandibular arthrodesis in a cat with open-mouth jaw locking--case report and literature review	J Vet Dent	2004	21	3	7	7	7	7	10	1	0
Reiter, A. M.; Lewis, J. R.	Dental bulge restoration and gingival collar expansion after endodontic treatment of a complicated maxillary fourth premolar crown-root fracture in a dog	J Vet Dent	2008	25	1	7	7	7	7	10	1	0
Reiter, A. M.; Lewis, J. R.; Rawlinson, J. E.; Gracis, M.	Hemisection and partial retention of carnassial teeth in client-owned dogs	J Vet Dent	2005	22	4	7	6	6	6	10	3	0
Reiter, A. M.; Soltero-Rivera, M. M.	Applied feline oral anatomy and tooth extraction techniques: an illustrated guide	J Feline Med Surg	2014	16	11	8	8	8	8	10	1	0
Reynolds, D.; Fransson, B.; Preston, C.	Crescentic osteotomy for resection of oral tumours in four dogs	Vet Comp Orthop Traumatol	2009	22	5	6	6	6	6	10	3	0
Rice, C. A.; Riehl, J.; Broman, K.; Soukup, J. W.; Gengler, W. R.	Comparing the degree of exothermic polymerization in commonly used acrylic and provisional composite resins for intraoral appliances	J Vet Dent	2012	29	2	9	9	9	9	10	1	0
Ritchie, C.	A Modified Technique for Extraction Site Closure of the Maxillary Molars in a Dog	J Vet Dent	2018	35	1	8	7	8	8	10	2	0
Ritchie, C.	Commissurotomy	J Vet Dent	2017	34	1	8	8	8	8	10	2	0
Ritchie, C.	Segmental Mandibulectomy in the Dog	J Vet Dent	2016	33	4	8	8	8	8	10	2	0
Rocha, Leo; Beckman, Brett	Soft Palate Advancement Flap for Palatal Oronasal Fistulae	Journal of Veterinary Dentistry	2010	27	2	8	8	8	8	10	2	0
Roush, J. K.; Wilson, J. W.	Healing of mandibular body osteotomies after plate and intramedullary pin fixation	Vet Surg	1989	18	3	9	9	9	9	10	1	2
Ryan, J. M.; Fraga-Manteiga, E.; Schwarz, T.; Clements, D. N.	Unilateral synostosis of the zygo-maticotemporal suture associated with mandibular coronoid process impingement in a dog	Vet Comp Orthop Traumatol	2013	26	5	7	7	7	7	10	1	0
Salisbury, S. K.	Problems and complications associated with maxillectomy, mandibulectomy, and oronasal fistula repair	Probl Vet Med	1991	3	2	8	8	8	8	10	1	0
Sivagurunathan, A.; Boy, S. C.; Steenkamp, G.	A novel technique for ventral orbital stabilization: the masseter muscle flap	Vet Ophthalmol	2014	17	1	7	0	7	7	10	1	0
Smith, M. M.	Gingivectomy, gingivoplasty, and osteoplasty for mandibular canine tooth malocclusion	J Vet Dent	2013	30	3	8	8	8	8	10	2	0
Smith, M. M.	Surgery for cervical, sublingual, and pharyngeal mucocele	J Vet Dent	2010	27	4	8	8	8	8	10	2	0
Smith, M. M.	Extraction of teeth in the mandibular quadrant of the cat	J Vet Dent	2008	25	1	8	8	8	8	10	2	0
Smith, M. M.	Surgical approach for lymph node staging of oral and maxillofacial neoplasms in dogs	J Vet Dent	2002	19	3	8	6	6	6	10	1	0
Smith, M. M.	Island palatal mucoperiosteal flap for repair of oronasal fistula in a dog	J Vet Dent	2001	18	3	7	7	7	7	10	1	0
Smith, M. M.	Lingual approach for surgical extraction of the mandibular canine tooth in dogs and cats	J Am Anim Hosp Assoc	1996	32	4	6	6	6	6	10	1	0
Smith, M. M.	Surgical approach for lymph node staging of oral and maxillofacial neoplasms in dogs	J Am Anim Hosp Assoc	1995	31	6	8	9	6	8	10	1	0
Smith, M. M.	Lateral Approach for Surgical Management of Feline Sublingual Sialocele	J Vet Dent	2015	32	3	8	8	8	8	10	2	0
Smith, M. M.	The periosteal releasing incision	J Vet Dent	2008	25	1	8	8	8	8	10	2	0
Smith, M. M.; Saunders, G. K.; Moon, M. L.; Payne, J. T.	Evaluation of the caudoventral portion of the mandible as a donor site for corticocancellous bone for periodontal surgery in dogs	Am J Vet Res	1993	54	3	6	9	6	6	10	1	0
Smith, M. M.; Smith, E. M.; La Croix, N.; Mould, J.	Orbital penetration associated with tooth extraction	J Vet Dent	2003	20	1	6	6	6	6	10	1	0
Smithson, C. W.; Taney, K.	Symphyseal sparing rostral mandibulectomy	J Vet Dent	2009	26	4	8	8	8	8	10	2	0
Snyder, C. J.; Bleedorn, J. A.; Soukup, J. W.	Successful Treatment of Mandibular Nonunion With Cortical Allograft, Cancellous Autograft, and Locking Titanium Miniplates in a Dog	J Vet Dent	2016	33	3	7	7	7	7	10	1	0
Snyder, C. J.; Snyder, L. B.	Effect of mepivacaine in an infraorbital nerve block on minimum alveolar concentration of isoflurane in clinically normal anesthetized dogs undergoing a modified form of dental dolorimetry	J Am Vet Med Assoc	2013	242	2	9	9	9	9	10	1	2
Snyder, L. B.; Snyder, C. J.; Hetzel, S.	Effects of Buprenorphine Added to Bupivacaine Infraorbital Nerve Blocks on Isoflurane Minimum Alveolar Concentration Using a Model for Acute Dental/Oral Surgical Pain in Dogs	J Vet Dent	2016	33	2	9	9	9	9	10	1	1
Soares, C. S.; Barros, L. C.; Saraiva, V.; Gomez-Florit, M.; Babo, P. S.; Dias, I. R.; Reis, R. L.; Carvalho, P. P.; Gomes, M. E.	Bioengineered surgical repair of a chronic oronasal fistula in a cat using autologous platelet-rich fibrin and bone marrow with a tailored 3D printed implant	J Feline Med Surg	2018	20	9	7	7	7	7	10	1	1
Somrak, A. J.; Joslyn, S.; Schaeffer, D. J.; Marretta, S. M.; Matheson, J.	Comparison of Dorsal and Buccal Approaches for Surgical Extraction of the Mandibular Canine Tooth in Cat Specimens Using Radiographic and Computed Tomographic Analysis	J Vet Dent	2015	32	4	9	9	9	9	10	1	0
Soukup, J. W.; Snyder, C. J.; Gengler, W. R.	Free auricular cartilage autograft for repair of an oronasal fistula in a dog	J Vet Dent	2009	26	2	7	7	7	7	10	1	0
Spector, D. I.; Keating, J. H.; Boudrieau, R. J.	Immediate mandibular reconstruction of a 5 cm defect using rhBMP-2 after partial mandibulectomy in a dog	Vet Surg	2007	36	8	7	7	7	7	10	1	0
Startup, S. L.	Lateral sliding pedicle flap for gingival cleft at the mandibular canine tooth	J Vet Dent	2012	29	1	8	8	8	8	10	2	0
Stokes, G.	Maxillectomy in a nine-year-old cat	J Vet Dent	1988	5	3	7	7	7	7	10	0	0
Surgeon, T. W.	Surgical exposure and orthodontic extrusion of an impacted canine tooth in a cat: a case report	J Vet Dent	2000	17	2	7	7	7	7	10	2	0
Swan, R. H.; Rapley, J. W.; Schindler, W. G.; Mathey, W. S.	Hemisection of a molar tooth in a dog: an alternative to total extraction	J Vet Dent	1991	8	3	7	7	7	7	10	2	0
Taney, K.	Secondary cleft palate repair	J Vet Dent	2008	25	2	8	8	8	8	10	2	0
Taney, K. G.; Smith, M. M.	Surgical extraction of impacted teeth in a dog	J Vet Dent	2006	23	3	7	7	7	7	10	2	0
Taney, K.; Smith, M. M.	Resection of mast cell tumor of the lip in a dog	J Vet Dent	2009	26	1	7	7	7	7	10	2	0
Taylor, T. N.; Smith, M. M.; Snyder, L.	Nasal displacement of a tooth root in a dog	J Vet Dent	2004	21	4	7	7	7	7	10	1	0
Thatcher, G.	Oral Surgery: Treatment of a dentigerous cyst in a dog	Can Vet J	2017	58	2	8	7	7	7	10	2	0
Thomson, A. E.; Soukup, J. W.	Composite Resection of Tumors of the Rostral Maxilla and Dorsolateral Muzzle Utilizing an Upper Lip-Sparing, Combined Approach in Dogs	Front Vet Sci	2018	5		6	6	6	6	10	1	0
Tremolada, G.; Milovancev, M.; Culp, W. T.; Bleedorn, J. A.	Surgical management of canine refractory retrobulbar abscesses: six cases	J Small Anim Pract	2015	56	11	6	6	6	6	10	1	0
Troxel, M.	Iatrogenic traumatic brain injury during tooth extraction	J Am Anim Hosp Assoc	2015	51	2	7	7	7	7	10	2	0
Tsioli, V.; Papazoglou, L. G.; Basdani, E.; Kosmas, P.; Brellou, G.; Poutahidis, T.; Bagias, S.	Surgical management of recurrent cervical sialoceles in four dogs	J Small Anim Pract	2013	54	6	6	6	6	6	10	1	0
Tuohy, J. L.; Selmic, L. E.; Worley, D. R.; Ehrhart, N. P.; Withrow, S. J.	Outcome following curative-intent surgery for oral melanoma in dogs: 70 cases (1998-2011)	J Am Vet Med Assoc	2014	245	11	6	6	6	6	10	1	0
Vall, P.	Maxillary molar tooth extraction in the dog	J Vet Dent	2012	29	4	8	8	8	8	10	2	0
Van Cauwelaert de Wyels, S.	Alveolar osteitis (dry socket) in a dog: a case report	J Vet Dent	1998	15	2	7	7	7	7	10	0	0
van de Wetering, A.	Repair of an oronasal fistula using a double flap technique	J Vet Dent	2005	22	4	7	7	7	7	10	2	0
van de Wetering, Andrea; Caldwell, Lynn; Loman, Scott; Reid, Timothy K.	Repair of Palatal Oronasal Fistulae Using an Auricular Cartilage Graft	Journal of Veterinary Dentistry	2010	27	2	8	8	8	8	10	2	0
Verstraete, F. J.	Instrumentation and technique of removal of permanent teeth in the dog	J S Afr Vet Assoc	1983	54	4	8	8	8	8	10	0	0
Verstraete, F. J.; Arzi, B.; Huey, D. J.; Cissell, D. D.; Athanasiou, K. A.	Regenerating Mandibular Bone Using rhBMP--2: Part 2-Treatment of Chronic, Defect Non-Union Fractures	Vet Surg	2015	44	4	6	6	6	6	10	1	0
Vicari, Erin; Stepaniuk, Kevin	Mandibular Lip Avulsion Repair in the Dog and Cat	Journal of Veterinary Dentistry	2014	31	3	8	8	8	8	10	1	0
Vieitez, V.; Ezquerra, L. J.; Lopez Ramis, V.; Santella, M.; Alvarez Gomez de Segura, I.	Retrograde intubation in a dog with severe temporomandibular joint ankylosis: case report	BMC Vet Res	2018	14	1	7	7	7	7	10	1	0
Vigano, F.; Lorenzo, S.; Carminati, N.	A New and Easy Procedure to Place an Esophagostomy Tube into Dogs and Cats	Top Companion Anim Med	2017	32	3	0	8	8	8	10	2	0
Volk, H. A.; Bayley, K. D.; Fiani, N.; Billson, F. M.	Ophthalmic complications following ocular penetration during routine dentistry in 13 cats	N Z Vet J	2019	67	1	6	6	6	6	10	3	0
Volker, M. K.; Luskin, I. R.	Surgical extraction of the mandibular canine tooth in the cat	J Vet Dent	2012	29	2	8	8	8	8	10	2	0
Walker, K. S.; Reiter, A. M.; Lewis, J. R.	Marginal mandibulectomy in the dog	J Vet Dent	2009	26	3	8	8	8	8	10	1	0
Wallace, J.; Matthiesen, D. T.; Patnaik, A. K.	Hemimaxillectomy for the treatment of oral tumors in 69 dogs	Vet Surg	1992	21	5	6	6	6	6	10	2	0
White, R. A.; Gorman, N. T.	Wide local excision of acanthomatous epulides in the dog	Vet Surg	1989	18	1	6	6	6	6	10	1	0
Winer, J. N.; Verstraete, F. J. M.; Cissell, D. D.; Lucero, S.; Athanasiou, K. A.; Arzi, B.	The application of 3-dimensional printing for preoperative planning in oral and maxillofacial surgery in dogs and cats	Vet Surg	2017	46	7	6	6	6	6	10	1	0
Woodward, T. M.	Greater palatine island axial pattern flap for repair of oronasal fistula related to eosinophilic granuloma	J Vet Dent	2006	23	3	7	7	7	7	10	2	0
Woodward, T. M.	Extraction of fractured tooth roots	J Vet Dent	2006	23	2	7	9	8	8	10	2	0
Woodward, T. M.	Bonded sealants for fractured teeth	Top Companion Anim Med	2008	23	2	8	8	8	8	10	2	0
